# Supplementary material for: Pregabalin dependence, withdrawal, suicidality and psychosis reports: A disproportionality analysis of the Australian adverse events database
Source: Br J Clin Pharmacol. 2025 Sep 26;92(2):545–55. doi: 10.1002/bcp.70279 (PMC12850631; doi:10.1002/bcp.70279)
Supplement: Supplementary file 2 — DATA S2 Supporting information [file BCP-92-545-s001.zip]

Archive with 5 entries (5 files):
- Online Resource 4/DA by age group.xlsx
- Online Resource 4/DA by gender.xlsx
- Online Resource 4/DA by single suspected.xlsx
- Online Resource 4/DA by time.xlsx
- Online Resource 4/DA per ADR.xlsx
