# Supplementary material for: Pregabalin dependence, withdrawal, suicidality and psychosis reports: A disproportionality analysis of the Australian adverse events database
Source: Br J Clin Pharmacol. 2025 Sep 26;92(2):545–55. doi: 10.1002/bcp.70279 (PMC12850631; doi:10.1002/bcp.70279)
Supplement: Supplementary file 2 — DATA S2 Supporting information [file BCP-92-545-s001.zip › Online Resource 4/DA by age group.xlsx]

## Sheet: Psychosis_psychotic_Narrow
	<18y					18-34y					35-44y					45-54y					55-64y					>65y
	Psychosis_psychotic_Narrow	Other adverse events	Total			Psychosis_psychotic_Narrow	Other adverse events	Total			Psychosis_psychotic_Narrow	Other adverse events	Total			Psychosis_psychotic_Narrow	Other adverse events	Total			Psychosis_psychotic_Narrow	Other adverse events	Total			Psychosis_psychotic_Narrow	Other adverse events	Total
pregabalin	2	12	14		pregabalin	11	157	168		pregabalin	5	183	188		pregabalin	10	241	251		pregabalin	9	220	229		pregabalin	41	389	430
control	2	37	39		control	10	236	246		control	7	217	224		control	9	290	299		control	8	232	240		control	32	321	353
Total	4	49	53		Total	21	393	414		Total	12	400	412		Total	19	531	550		Total	17	452	469		Total	73	710	783
ROR	3.08333				ROR	1.6535				ROR	0.846995				ROR	1.33702				ROR	1.18636				ROR	1.05728
PRR	2.78571				PRR	1.61071				PRR	0.851064				PRR	1.32359				PRR	1.17904				PRR	1.05182
1.05374	0.950227				0.448905	0.425314				0.594079	0.577125				0.467663	0.451423				0.494941	0.477051				0.247641	0.224682
2.06532	1.0245				0.879854	0.476678				1.16439	-0.161268				0.91662	0.280351				0.970085	0.1647				0.485377	0.050519
1.12601	0.432601				0.502896	0.699817				-0.166061	0.274602				0.290445	0.546382				0.170893	0.462865				0.0556979	0.677154
-0.939312	17.9385				-0.376958	3.70726				-1.33046	2.63767				-0.626175	3.20637				-0.799192	3.00332				-0.429679	1.63378
0.390897					0.685945					0.264357					0.534633					0.449692					0.650718
3.19133					1.38275					0.998334					1.20706					1.14098					0.541075
24.3209					3.98585					2.71376					3.34365					3.12983					1.71785
ROR CI95%:	0.391	to	24.321		ROR CI95%:	0.686	to	3.986		ROR CI95%:	0.264	to	2.714		ROR CI95%:	0.535	to	3.344		ROR CI95%:	0.45	to	3.13		ROR CI95%:	0.651	to	1.718
PRR CI95%:	0.433	to	17.938		PRR CI95%:	0.7	to	3.707		PRR CI95%:	0.275	to	2.638		PRR CI95%:	0.546	to	3.206		PRR CI95%:	0.463	to	3.003		PRR CI95%:	0.677	to	1.634
<18y					18-34y					35-44y					45-54y					55-64y					>65y
ROR	3.083				ROR	1.654				ROR	0.847				ROR	1.337				ROR	1.186				ROR	1.057
CI95%	0.391	to	24.321		CI95%	0.686	to	3.986		CI95%	0.264	to	2.714		CI95%	0.535	to	3.344		CI95%	0.45	to	3.13		CI95%	0.651	to	1.718
PRR	2.786				PRR	1.611				PRR	0.851				PRR	1.324				PRR	1.179				PRR	1.052
CI95%	0.433	to	17.938		CI95%	0.7	to	3.707		CI95%	0.275	to	2.638		CI95%	0.546	to	3.206		CI95%	0.463	to	3.003		CI95%	0.677	to	1.634
AgeGroup		Psychosis_psychotic_Narrow				pregabalin		control		Total				Odds Ratio
35-44y		TRUE		Count		5		7		12										95% Confidence Intervals
				% within column		2.660 %		3.125 %		2.913 %				AgeGroup				Odds Ratio		Lower		Upper		p
		FALSE		Count		183		217		400				35-44y		Odds ratio		0.847		0.264		2.714
				% within column		97.340 %		96.875 %		97.087 %						Fisher's exact test		0.847		0.208		3.161		1
		Total		Count		188		224		412				55-64y		Odds ratio		1.186		0.45		3.13
				% within column		100.000 %		100.000 %		100.000 %						Fisher's exact test		1.186		0.398		3.601		0.808
55-64y		TRUE		Count		9		8		17				>65y		Odds ratio		1.057		0.651		1.718
				% within column		3.930 %		3.333 %		3.625 %						Fisher's exact test		1.057		0.633		1.778		0.902
		FALSE		Count		220		232		452				45-54y		Odds ratio		1.337		0.535		3.344
				% within column		96.070 %		96.667 %		96.375 %						Fisher's exact test		1.336		0.479		3.782		0.641
		Total		Count		229		240		469				18-34y		Odds ratio		1.654		0.686		3.986
				% within column		100.000 %		100.000 %		100.000 %						Fisher's exact test		1.651		0.62		4.451		0.264
>65y		TRUE		Count		41		32		73				<18y		Odds ratio		3.083		0.391		24.32
				% within column		9.535 %		9.065 %		9.323 %						Fisher's exact test		3.006		0.198		45.708		0.282
		FALSE		Count		389		321		710				Total		Odds ratio		1.403		1.047		1.881
				% within column		90.465 %		90.935 %		90.677 %						Fisher's exact test		1.403		1.037		1.906		0.027
		Total		Count		430		353		783
				% within column		100.000 %		100.000 %		100.000 %
45-54y		TRUE		Count		10		9		19
				% within column		3.984 %		3.010 %		3.455 %
		FALSE		Count		241		290		531
				% within column		96.016 %		96.990 %		96.545 %
		Total		Count		251		299		550
				% within column		100.000 %		100.000 %		100.000 %
18-34y		TRUE		Count		11		10		21
				% within column		6.548 %		4.065 %		5.072 %
		FALSE		Count		157		236		393
				% within column		93.452 %		95.935 %		94.928 %
		Total		Count		168		246		414
				% within column		100.000 %		100.000 %		100.000 %
<18y		TRUE		Count		2		2		4
				% within column		14.286 %		5.128 %		7.547 %
		FALSE		Count		12		37		49
				% within column		85.714 %		94.872 %		92.453 %
		Total		Count		14		39		53
				% within column		100.000 %		100.000 %		100.000 %
Total		TRUE		Count		114		80		194
				% within column		5.655 %		4.096 %		4.888 %
		FALSE		Count		1902		1873		3775
				% within column		94.345 %		95.904 %		95.112 %
		Total		Count		2016		1953		3969
				% within column		100.000 %		100.000 %		100.000 %

## Sheet: Psychosis_psychotic_Broad
	<18y					18-34y					35-44y					45-54y					55-64y					>65y
	Psychosis_psychotic_Broad	Other adverse events	Total			Psychosis_psychotic_Broad	Other adverse events	Total			Psychosis_psychotic_Broad	Other adverse events	Total			Psychosis_psychotic_Broad	Other adverse events	Total			Psychosis_psychotic_Broad	Other adverse events	Total			Psychosis_psychotic_Broad	Other adverse events	Total
pregabalin	3	11	14		pregabalin	16	152	168		pregabalin	11	177	188		pregabalin	22	229	251		pregabalin	21	208	229		pregabalin	51	379	430
control	3	36	39		control	21	225	246		control	16	208	224		control	20	279	299		control	13	227	240		control	41	312	353
Total	6	47	53		Total	37	377	414		Total	27	385	412		Total	42	508	550		Total	34	435	469		Total	92	691	783
ROR	3.27273				ROR	1.12782				ROR	0.80791				ROR	1.34017				ROR	1.76294				ROR	1.024
PRR	2.78571				PRR	1.11565				PRR	0.819149				PRR	1.31036				PRR	1.69298				PRR	1.02116
0.886202	0.754717				0.348055	0.316388				0.404804	0.37898				0.321567	0.29686				0.365725	0.3406				0.223253	0.197078
1.73696	1.0245				0.682188	0.109434				0.793416	-0.199489				0.630272	0.270301				0.716822	0.52649				0.437575	0.0209364
1.18562	0.634613				0.120286	0.600083				-0.213305	0.389734				0.2928	0.732314				0.566985	0.868414				0.0237205	0.693963
-0.551332	12.2282				-0.561902	2.07416				-1.00672	1.7217				-0.337472	2.34468				-0.149837	3.30048				-0.413855	1.50262
0.576182					0.570124					0.365415					0.713572					0.860848					0.661097
2.92258					0.802474					0.580111					0.923072					1.28381					0.461296
18.5892					2.23105					1.78624					2.51701					3.61036					1.58613
ROR CI95%:	0.576	to	18.589		ROR CI95%:	0.57	to	2.231		ROR CI95%:	0.365	to	1.786		ROR CI95%:	0.714	to	2.517		ROR CI95%:	0.861	to	3.61		ROR CI95%:	0.661	to	1.586
PRR CI95%:	0.635	to	12.228		PRR CI95%:	0.6	to	2.074		PRR CI95%:	0.39	to	1.722		PRR CI95%:	0.732	to	2.345		PRR CI95%:	0.868	to	3.3		PRR CI95%:	0.694	to	1.503
<18y					18-34y					35-44y					45-54y					55-64y					>65y
ROR	3.273				ROR	1.128				ROR	0.808				ROR	1.34				ROR	1.763				ROR	1.024
CI95%	0.576	to	18.589		CI95%	0.57	to	2.231		CI95%	0.365	to	1.786		CI95%	0.714	to	2.517		CI95%	0.861	to	3.61		CI95%	0.661	to	1.586
PRR	2.786				PRR	1.116				PRR	0.819				PRR	1.31				PRR	1.693				PRR	1.021
CI95%	0.635	to	12.228		CI95%	0.6	to	2.074		CI95%	0.39	to	1.722		CI95%	0.732	to	2.345		CI95%	0.868	to	3.3		CI95%	0.694	to	1.503
AgeGroup		Psychosis_psychotic_Broad				pregabalin		control		Total				Odds Ratio
35-44y		TRUE		Count		11		16		27										95% Confidence Intervals
				% within column		5.851 %		7.143 %		6.553 %				AgeGroup				Odds Ratio		Lower		Upper		p
		FALSE		Count		177		208		385				35-44y		Odds ratio		0.808		0.365		1.786
				% within column		94.149 %		92.857 %		93.447 %						Fisher's exact test		0.808		0.33		1.91		0.691
		Total		Count		188		224		412				55-64y		Odds ratio		1.763		0.861		3.61
				% within column		100.000 %		100.000 %		100.000 %						Fisher's exact test		1.761		0.817		3.932		0.154
55-64y		TRUE		Count		21		13		34				>65y		Odds ratio		1.024		0.661		1.586
				% within column		9.170 %		5.417 %		7.249 %						Fisher's exact test		1.024		0.646		1.63		1
		FALSE		Count		208		227		435				45-54y		Odds ratio		1.34		0.714		2.517
				% within column		90.830 %		94.583 %		92.751 %						Fisher's exact test		1.339		0.679		2.658		0.421
		Total		Count		229		240		469				18-34y		Odds ratio		1.128		0.57		2.231
				% within column		100.000 %		100.000 %		100.000 %						Fisher's exact test		1.127		0.531		2.351		0.729
>65y		TRUE		Count		51		41		92				<18y		Odds ratio		3.273		0.576		18.589
				% within column		11.860 %		11.615 %		11.750 %						Fisher's exact test		3.186		0.373		27.422		0.323
		FALSE		Count		379		312		691				Total		Odds ratio		1.256		1.002		1.574
				% within column		88.140 %		88.385 %		88.250 %						Fisher's exact test		1.256		0.996		1.586		0.052
		Total		Count		430		353		783
				% within column		100.000 %		100.000 %		100.000 %
45-54y		TRUE		Count		22		20		42
				% within column		8.765 %		6.689 %		7.636 %
		FALSE		Count		229		279		508
				% within column		91.235 %		93.311 %		92.364 %
		Total		Count		251		299		550
				% within column		100.000 %		100.000 %		100.000 %
18-34y		TRUE		Count		16		21		37
				% within column		9.524 %		8.537 %		8.937 %
		FALSE		Count		152		225		377
				% within column		90.476 %		91.463 %		91.063 %
		Total		Count		168		246		414
				% within column		100.000 %		100.000 %		100.000 %
<18y		TRUE		Count		3		3		6
				% within column		21.429 %		7.692 %		11.321 %
		FALSE		Count		11		36		47
				% within column		78.571 %		92.308 %		88.679 %
		Total		Count		14		39		53
				% within column		100.000 %		100.000 %		100.000 %
Total		TRUE		Count		187		147		334
				% within column		9.276 %		7.527 %		8.415 %
		FALSE		Count		1829		1806		3635
				% within column		90.724 %		92.473 %		91.585 %
		Total		Count		2016		1953		3969
				% within column		100.000 %		100.000 %		100.000 %

## Sheet: Suicide_self_injury
	<18y					18-34y					35-44y					45-54y					55-64y					>65y
	Suicide_self_injury	Other adverse events	Total			Suicide_self_injury	Other adverse events	Total			Suicide_self_injury	Other adverse events	Total			Suicide_self_injury	Other adverse events	Total			Suicide_self_injury	Other adverse events	Total			Suicide_self_injury	Other adverse events	Total
pregabalin	2	12	14		pregabalin	32	136	168		pregabalin	28	160	188		pregabalin	25	226	251		pregabalin	24	205	229		pregabalin	23	407	430
control	3	36	39		control	34	212	246		control	21	203	224		control	35	264	299		control	17	223	240		control	21	332	353
Total	5	48	53		Total	66	348	414		Total	49	363	412		Total	60	490	550		Total	41	428	469		Total	44	739	783
ROR	2				ROR	1.46713				ROR	1.69167				ROR	0.834387				ROR	1.53572				ROR	0.893413
PRR	1.85714				PRR	1.37815				PRR	1.58865				PRR	0.850882				PRR	1.47958				PRR	0.899114
0.971825	0.858058				0.269688	0.225043				0.307424	0.271201				0.277099	0.247473				0.33144	0.303244				0.310751	0.293153
1.90478	0.619039				0.528589	0.320743				0.602551	0.462886				0.543115	-0.161482				0.649623	0.391757				0.609073	-0.106345
0.693147	0.345503				0.383307	0.886618				0.525714	0.933637				-0.181058	0.523861				0.429002	0.816605				-0.112706	0.506148
-1.21163	9.9825				-0.145282	2.14219				-0.0768366	2.70321				-0.724173	1.38205				-0.22062	2.6808				-0.721779	1.59717
0.297711					0.864778					0.926041					0.484725					0.802021					0.485887
2.59792					0.911896					1.12827					0.362057					1.07862					0.496366
13.4358					2.48904					3.09029					1.43628					2.94063					1.64274
ROR CI95%:	0.298	to	13.436		ROR CI95%:	0.865	to	2.489		ROR CI95%:	0.926	to	3.09		ROR CI95%:	0.485	to	1.436		ROR CI95%:	0.802	to	2.941		ROR CI95%:	0.486	to	1.643
PRR CI95%:	0.346	to	9.982		PRR CI95%:	0.887	to	2.142		PRR CI95%:	0.934	to	2.703		PRR CI95%:	0.524	to	1.382		PRR CI95%:	0.817	to	2.681		PRR CI95%:	0.506	to	1.597
<18y					18-34y					35-44y					45-54y					55-64y					>65y
ROR	2				ROR	1.467				ROR	1.692				ROR	0.834				ROR	1.536				ROR	0.893
CI95%	0.298	to	13.436		CI95%	0.865	to	2.489		CI95%	0.926	to	3.09		CI95%	0.485	to	1.436		CI95%	0.802	to	2.941		CI95%	0.486	to	1.643
PRR	1.857				PRR	1.378				PRR	1.589				PRR	0.851				PRR	1.48				PRR	0.899
CI95%	0.346	to	9.982		CI95%	0.887	to	2.142		CI95%	0.934	to	2.703		CI95%	0.524	to	1.382		CI95%	0.817	to	2.681		CI95%	0.506	to	1.597
AgeGroup		Suicide_self_injury				pregabalin		control		Total				Odds Ratio
35-44y		TRUE		Count		28		21		49										95% Confidence Intervals
				% within column		14.894 %		9.375 %		11.893 %				AgeGroup				Odds Ratio		Lower		Upper		p
		FALSE		Count		160		203		363				35-44y		Odds ratio		1.692		0.926		3.09
				% within column		85.106 %		90.625 %		88.107 %						Fisher's exact test		1.689		0.888		3.257		0.094
		Total		Count		188		224		412				55-64y		Odds ratio		1.536		0.802		2.941
				% within column		100.000 %		100.000 %		100.000 %						Fisher's exact test		1.534		0.766		3.137		0.252
55-64y		TRUE		Count		24		17		41				>65y		Odds ratio		0.893		0.486		1.643
				% within column		10.480 %		7.083 %		8.742 %						Fisher's exact test		0.894		0.464		1.73		0.756
		FALSE		Count		205		223		428				45-54y		Odds ratio		0.834		0.485		1.436
				% within column		89.520 %		92.917 %		91.258 %						Fisher's exact test		0.835		0.464		1.484		0.583
		Total		Count		229		240		469				18-34y		Odds ratio		1.467		0.865		2.489
				% within column		100.000 %		100.000 %		100.000 %						Fisher's exact test		1.466		0.833		2.575		0.172
>65y		TRUE		Count		23		21		44				<18y		Odds ratio		2		0.298		13.435
				% within column		5.349 %		5.949 %		5.619 %						Fisher's exact test		1.971		0.148		19.462		0.599
		FALSE		Count		407		332		739				Total		Odds ratio		1.086		0.882		1.338
				% within column		94.651 %		94.051 %		94.381 %						Fisher's exact test		1.086		0.878		1.346		0.458
		Total		Count		430		353		783
				% within column		100.000 %		100.000 %		100.000 %
45-54y		TRUE		Count		25		35		60
				% within column		9.960 %		11.706 %		10.909 %
		FALSE		Count		226		264		490
				% within column		90.040 %		88.294 %		89.091 %
		Total		Count		251		299		550
				% within column		100.000 %		100.000 %		100.000 %
18-34y		TRUE		Count		32		34		66
				% within column		19.048 %		13.821 %		15.942 %
		FALSE		Count		136		212		348
				% within column		80.952 %		86.179 %		84.058 %
		Total		Count		168		246		414
				% within column		100.000 %		100.000 %		100.000 %
<18y		TRUE		Count		2		3		5
				% within column		14.286 %		7.692 %		9.434 %
		FALSE		Count		12		36		48
				% within column		85.714 %		92.308 %		90.566 %
		Total		Count		14		39		53
				% within column		100.000 %		100.000 %		100.000 %
Total		TRUE		Count		208		187		395
				% within column		10.317 %		9.575 %		9.952 %
		FALSE		Count		1808		1766		3574
				% within column		89.683 %		90.425 %		90.048 %
		Total		Count		2016		1953		3969
				% within column		100.000 %		100.000 %		100.000 %

## Sheet: Drug_withdrawal_Narrow
	<18y					18-34y					35-44y					45-54y					55-64y					>65y
	Drug_withdrawal_Narrow	Other adverse events	Total			Drug_withdrawal_Narrow	Other adverse events	Total			Drug_withdrawal_Narrow	Other adverse events	Total			Drug_withdrawal_Narrow	Other adverse events	Total			Drug_withdrawal_Narrow	Other adverse events	Total			Drug_withdrawal_Narrow	Other adverse events	Total
pregabalin	0	14	14		pregabalin	1	167	168		pregabalin	1	187	188		pregabalin	2	249	251		pregabalin	3	226	229		pregabalin	0	430	430
control	0	39	39		control	2	244	246		control	3	221	224		control	3	296	299		control	2	238	240		control	1	352	353
Total	0	53	53		Total	3	411	414		Total	4	408	412		Total	5	545	550		Total	5	464	469		Total	1	782	783
ROR	#DIV/0!				ROR	0.730539				ROR	0.393939				ROR	0.792503				ROR	1.57965				ROR	0
PRR	#DIV/0!				PRR	0.732143				PRR	0.397163				PRR	0.794157				PRR	1.57205				PRR	0
#DIV/0!	#DIV/0!				1.22886	1.22065				1.15897	1.15046				0.916912	0.908848				0.917584	0.908185				#DIV/0!	#DIV/0!
#DIV/0!	#DIV/0!				2.40856	-0.31178				2.27158	-0.923408				1.79715	-0.230474				1.79846	0.452382				#DIV/0!	#NUM!
#DIV/0!	#DIV/0!				-0.313973	0.0669205				-0.931558	0.0416563				-0.232559	0.133745				0.457201	0.265097				#NUM!	#NUM!
#DIV/0!	#DIV/0!				-2.72253	8.01				-3.20313	3.78667				-2.02971	4.71556				-1.34126	9.32244				#NUM!	#NUM!
#DIV/0!					0.0657083					0.0406346					0.131374					0.261515					#NUM!
#DIV/0!					2.09458					1.34002					1.56459					2.25566					#NUM!
#DIV/0!					8.12207					3.81911					4.78071					9.54163					#NUM!
ROR CI95%:	#DIV/0!	to	#DIV/0!		ROR CI95%:	0.066	to	8.122		ROR CI95%:	0.041	to	3.819		ROR CI95%:	0.131	to	4.781		ROR CI95%:	0.262	to	9.542		ROR CI95%:	#NUM!	to	#NUM!
PRR CI95%:	#DIV/0!	to	#DIV/0!		PRR CI95%:	0.067	to	8.01		PRR CI95%:	0.042	to	3.787		PRR CI95%:	0.134	to	4.716		PRR CI95%:	0.265	to	9.322		PRR CI95%:	#NUM!	to	#NUM!
<18y					18-34y					35-44y					45-54y					55-64y					>65y
ROR	#DIV/0!				ROR	0.731				ROR	0.394				ROR	0.793				ROR	1.58				ROR	0
CI95%	#DIV/0!	to	#DIV/0!		CI95%	0.066	to	8.122		CI95%	0.041	to	3.819		CI95%	0.131	to	4.781		CI95%	0.262	to	9.542		CI95%	#NUM!	to	#NUM!
PRR	#DIV/0!				PRR	0.732				PRR	0.397				PRR	0.794				PRR	1.572				PRR	0
CI95%	#DIV/0!	to	#DIV/0!		CI95%	0.067	to	8.01		CI95%	0.042	to	3.787		CI95%	0.134	to	4.716		CI95%	0.265	to	9.322		CI95%	#NUM!	to	#NUM!
AgeGroup		Drug_withdrawal_Narrow				pregabalin		control		Total				Odds Ratio
35-44y		TRUE		Count		1		3		4										95% Confidence Intervals
				% within column		0.532 %		1.339 %		0.971 %				AgeGroup				Odds Ratio		Lower		Upper		p
		FALSE		Count		187		221		408				35-44y		Odds ratio		0.394		0.041		3.819
				% within column		99.468 %		98.661 %		99.029 %						Fisher's exact test		0.395		0.007		4.963		0.629
		Total		Count		188		224		412				55-64y		Odds ratio		1.58		0.262		9.541
				% within column		100.000 %		100.000 %		100.000 %						Fisher's exact test		1.578		0.179		19.051		0.679
55-64y		TRUE		Count		3		2		5				>65y		Odds ratio		0.273		0.011		6.721
				% within column		1.310 %		0.833 %		1.066 %						Fisher's exact test		0		0		32.017		0.451
		FALSE		Count		226		238		464				45-54y		Odds ratio		0.793		0.131		4.781
				% within column		98.690 %		99.167 %		98.934 %						Fisher's exact test		0.793		0.066		6.978		1
		Total		Count		229		240		469				18-34y		Odds ratio		0.731		0.066		8.122
				% within column		100.000 %		100.000 %		100.000 %						Fisher's exact test		0.731		0.012		14.149		1
>65y		TRUE		Count		0		1		1				<18y		Odds ratio		2.724		0.052		143.74
				% within column		0.000 %		0.283 %		0.128 %						Fisher's exact test		0		0		∞		1
		FALSE		Count		430		352		782				Total		Odds ratio		0.603		0.315		1.152
				% within column		100.000 %		99.717 %		99.872 %						Fisher's exact test		0.603		0.293		1.201		0.147
		Total		Count		430		353		783
				% within column		100.000 %		100.000 %		100.000 %
45-54y		TRUE		Count		2		3		5
				% within column		0.797 %		1.003 %		0.909 %
		FALSE		Count		249		296		545
				% within column		99.203 %		98.997 %		99.091 %
		Total		Count		251		299		550
				% within column		100.000 %		100.000 %		100.000 %
18-34y		TRUE		Count		1		2		3
				% within column		0.595 %		0.813 %		0.725 %
		FALSE		Count		167		244		411
				% within column		99.405 %		99.187 %		99.275 %
		Total		Count		168		246		414
				% within column		100.000 %		100.000 %		100.000 %
<18y		TRUE		Count		0		0		0
				% within column		0.000 %		0.000 %		0.000 %
		FALSE		Count		14		39		53
				% within column		100.000 %		100.000 %		100.000 %
		Total		Count		14		39		53
				% within column		100.000 %		100.000 %		100.000 %
Total		TRUE		Count		15		24		39
				% within column		0.744 %		1.229 %		0.983 %
		FALSE		Count		2001		1929		3930
				% within column		99.256 %		98.771 %		99.017 %
		Total		Count		2016		1953		3969
				% within column		100.000 %		100.000 %		100.000 %

## Sheet: Drug_withdrawal_Broad
	<18y					18-34y					35-44y					45-54y					55-64y					>65y
	Drug_withdrawal_Broad	Other adverse events	Total			Drug_withdrawal_Broad	Other adverse events	Total			Drug_withdrawal_Broad	Other adverse events	Total			Drug_withdrawal_Broad	Other adverse events	Total			Drug_withdrawal_Broad	Other adverse events	Total			Drug_withdrawal_Broad	Other adverse events	Total
pregabalin	0	14	14		pregabalin	4	164	168		pregabalin	2	186	188		pregabalin	7	244	251		pregabalin	6	223	229		pregabalin	3	427	430
control	0	39	39		control	15	231	246		control	10	214	224		control	11	288	299		control	8	232	240		control	9	344	353
Total	0	53	53		Total	19	395	414		Total	12	400	412		Total	18	532	550		Total	14	455	469		Total	12	771	783
ROR	#DIV/0!				ROR	0.37561				ROR	0.230108				ROR	0.751118				ROR	0.780269				ROR	0.26854
PRR	#DIV/0!				PRR	0.390476				PRR	0.238298				PRR	0.758059				PRR	0.786026				PRR	0.273643
#DIV/0!	#DIV/0!				0.571921	0.553759				0.781056	0.768256				0.49126	0.475855				0.548144	0.532103				0.670592	0.662787
#DIV/0!	#DIV/0!				1.12096	-0.940388				1.53087	-1.43423				0.96287	-0.276994				1.07436	-0.240765				1.31436	-1.29593
#DIV/0!	#DIV/0!				-0.979205	0.131894				-1.46921	0.052865				-0.286193	0.298296				-0.248116	0.277014				-1.31475	0.0746465
#DIV/0!	#DIV/0!				-2.10017	1.15602				-3.00008	1.07417				-1.24906	1.92645				-1.32248	2.23034				-2.62911	1.00314
#DIV/0!					0.122436					0.0497831					0.286773					0.266474					0.0721423
#DIV/0!					0.14176					0.0616622					0.676678					0.826245					-0.000394747
#DIV/0!					1.1523					1.0636					1.96733					2.28472					0.999605
ROR CI95%:	#DIV/0!	to	#DIV/0!		ROR CI95%:	0.122	to	1.152		ROR CI95%:	0.05	to	1.064		ROR CI95%:	0.287	to	1.967		ROR CI95%:	0.266	to	2.285		ROR CI95%:	0.072	to	1
PRR CI95%:	#DIV/0!	to	#DIV/0!		PRR CI95%:	0.132	to	1.156		PRR CI95%:	0.053	to	1.074		PRR CI95%:	0.298	to	1.926		PRR CI95%:	0.277	to	2.23		PRR CI95%:	0.075	to	1.003
<18y					18-34y					35-44y					45-54y					55-64y					>65y
ROR	#DIV/0!				ROR	0.376				ROR	0.23				ROR	0.751				ROR	0.78				ROR	0.269
CI95%	#DIV/0!	to	#DIV/0!		CI95%	0.122	to	1.152		CI95%	0.05	to	1.064		CI95%	0.287	to	1.967		CI95%	0.266	to	2.285		CI95%	0.072	to	1
PRR	#DIV/0!				PRR	0.39				PRR	0.238				PRR	0.758				PRR	0.786				PRR	0.274
CI95%	#DIV/0!	to	#DIV/0!		CI95%	0.132	to	1.156		CI95%	0.053	to	1.074		CI95%	0.298	to	1.926		CI95%	0.277	to	2.23		CI95%	0.075	to	1.003
AgeGroup		Drug_withdrawal_Broad				pregabalin		control		Total				Odds Ratio
35-44y		TRUE		Count		2		10		12										95% Confidence Intervals
				% within column		1.064 %		4.464 %		2.913 %				AgeGroup				Odds Ratio		Lower		Upper		p
		FALSE		Count		186		214		400				35-44y		Odds ratio		0.23		0.05		1.064
				% within column		98.936 %		95.536 %		97.087 %						Fisher's exact test		0.231		0.024		1.103		0.073
		Total		Count		188		224		412				55-64y		Odds ratio		0.78		0.266		2.285
				% within column		100.000 %		100.000 %		100.000 %						Fisher's exact test		0.781		0.22		2.612		0.788
55-64y		TRUE		Count		6		8		14				>65y		Odds ratio		0.269		0.072		1
				% within column		2.620 %		3.333 %		2.985 %						Fisher's exact test		0.269		0.046		1.088		0.043
		FALSE		Count		223		232		455				45-54y		Odds ratio		0.751		0.287		1.967
				% within column		97.380 %		96.667 %		97.015 %						Fisher's exact test		0.752		0.243		2.161		0.636
		Total		Count		229		240		469				18-34y		Odds ratio		0.376		0.122		1.152
				% within column		100.000 %		100.000 %		100.000 %						Fisher's exact test		0.376		0.089		1.21		0.095
>65y		TRUE		Count		3		9		12				<18y		Odds ratio		2.724		0.052		143.74
				% within column		0.698 %		2.550 %		1.533 %						Fisher's exact test		0		0		∞		1
		FALSE		Count		427		344		771				Total		Odds ratio		0.462		0.32		0.666
				% within column		99.302 %		97.450 %		98.467 %						Fisher's exact test		0.462		0.313		0.674		< .001
		Total		Count		430		353		783
				% within column		100.000 %		100.000 %		100.000 %
45-54y		TRUE		Count		7		11		18
				% within column		2.789 %		3.679 %		3.273 %
		FALSE		Count		244		288		532
				% within column		97.211 %		96.321 %		96.727 %
		Total		Count		251		299		550
				% within column		100.000 %		100.000 %		100.000 %
18-34y		TRUE		Count		4		15		19
				% within column		2.381 %		6.098 %		4.589 %
		FALSE		Count		164		231		395
				% within column		97.619 %		93.902 %		95.411 %
		Total		Count		168		246		414
				% within column		100.000 %		100.000 %		100.000 %
<18y		TRUE		Count		0		0		0
				% within column		0.000 %		0.000 %		0.000 %
		FALSE		Count		14		39		53
				% within column		100.000 %		100.000 %		100.000 %
		Total		Count		14		39		53
				% within column		100.000 %		100.000 %		100.000 %

## Sheet: Drug_abuse_Narrow
	<18y					18-34y					35-44y					45-54y					55-64y					>65y
	Drug_abuse_Narrow	Other adverse events	Total			Drug_abuse_Narrow	Other adverse events	Total			Drug_abuse_Narrow	Other adverse events	Total			Drug_abuse_Narrow	Other adverse events	Total			Drug_abuse_Narrow	Other adverse events	Total			Drug_abuse_Narrow	Other adverse events	Total
pregabalin	1	13	14		pregabalin	21	147	168		pregabalin	9	179	188		pregabalin	12	239	251		pregabalin	5	224	229		pregabalin	3	427	430
control	1	38	39		control	14	232	246		control	7	217	224		control	13	286	299		control	4	236	240		control	5	348	353
Total	2	51	53		Total	35	379	414		Total	16	396	412		Total	25	525	550		Total	9	460	469		Total	8	775	783
ROR	2.92308				ROR	2.36735				ROR	1.55866				ROR	1.1046				ROR	1.31696				ROR	0.488993
PRR	2.78571				PRR	2.19643				PRR	1.53191				PRR	1.0996				PRR	1.31004				PRR	0.492558
1.45025	1.37947				0.360778	0.330197				0.513968	0.494151				0.409801	0.39106				0.677275	0.664429				0.733859	0.726756
2.8425	1.0245				0.707125	0.786833				1.00738	0.426519				0.80321	0.0949479				1.32746	0.27006				1.43836	-0.708143
1.07264	0.186513				0.86177	1.14987				0.443826	0.581574				0.0994856	0.510927				0.275329	0.356215				-0.715407	0.11853
-1.76986	41.6067				0.154645	4.19553				-0.563551	4.03519				-0.703725	2.36653				-1.05213	4.81792				-2.15377	2.04685
0.170356					1.16724					0.569184					0.494739					0.349193					0.116046
3.91514					1.56889					1.4512					0.902696					1.60279					0.722956
50.1559					4.80134					4.26825					2.46624					4.96686					2.06052
ROR CI95%:	0.17	to	50.156		ROR CI95%:	1.167	to	4.801		ROR CI95%:	0.569	to	4.268		ROR CI95%:	0.495	to	2.466		ROR CI95%:	0.349	to	4.967		ROR CI95%:	0.116	to	2.061
PRR CI95%:	0.187	to	41.607		PRR CI95%:	1.15	to	4.196		PRR CI95%:	0.582	to	4.035		PRR CI95%:	0.511	to	2.367		PRR CI95%:	0.356	to	4.818		PRR CI95%:	0.119	to	2.047
<18y					18-34y					35-44y					45-54y					55-64y					>65y
ROR	2.923				ROR	2.367				ROR	1.559				ROR	1.105				ROR	1.317				ROR	0.489
CI95%	0.17	to	50.156		CI95%	1.167	to	4.801		CI95%	0.569	to	4.268		CI95%	0.495	to	2.466		CI95%	0.349	to	4.967		CI95%	0.116	to	2.061
PRR	2.786				PRR	2.196				PRR	1.532				PRR	1.1				PRR	1.31				PRR	0.493
CI95%	0.187	to	41.607		CI95%	1.15	to	4.196		CI95%	0.582	to	4.035		CI95%	0.511	to	2.367		CI95%	0.356	to	4.818		CI95%	0.119	to	2.047
AgeGroup		Drug_abuse_Narrow				pregabalin		control		Total				Odds Ratio
35-44y		TRUE		Count		9		7		16										95% Confidence Intervals
				% within column		4.787 %		3.125 %		3.883 %				AgeGroup				Odds Ratio		Lower		Upper		p
		FALSE		Count		179		217		396				35-44y		Odds ratio		1.559		0.569		4.268
				% within column		95.213 %		96.875 %		96.117 %						Fisher's exact test		1.557		0.505		5.024		0.448
		Total		Count		188		224		412				55-64y		Odds ratio		1.317		0.349		4.967
				% within column		100.000 %		100.000 %		100.000 %						Fisher's exact test		1.316		0.279		6.72		0.746
55-64y		TRUE		Count		5		4		9				>65y		Odds ratio		0.489		0.116		2.06
				% within column		2.183 %		1.667 %		1.919 %						Fisher's exact test		0.489		0.075		2.536		0.478
		FALSE		Count		224		236		460				45-54y		Odds ratio		1.105		0.495		2.466
				% within column		97.817 %		98.333 %		98.081 %						Fisher's exact test		1.104		0.451		2.68		0.839
		Total		Count		229		240		469				18-34y		Odds ratio		2.367		1.167		4.801
				% within column		100.000 %		100.000 %		100.000 %						Fisher's exact test		2.362		1.106		5.192		0.019
>65y		TRUE		Count		3		5		8				<18y		Odds ratio		2.923		0.17		50.153
				% within column		0.698 %		1.416 %		1.022 %						Fisher's exact test		2.854		0.035		234.876		0.462
		FALSE		Count		427		348		775				Total		Odds ratio		1.373		0.993		1.9
				% within column		99.302 %		98.584 %		98.978 %						Fisher's exact test		1.373		0.981		1.93		0.06
		Total		Count		430		353		783
				% within column		100.000 %		100.000 %		100.000 %
45-54y		TRUE		Count		12		13		25
				% within column		4.781 %		4.348 %		4.545 %
		FALSE		Count		239		286		525
				% within column		95.219 %		95.652 %		95.455 %
		Total		Count		251		299		550
				% within column		100.000 %		100.000 %		100.000 %
18-34y		TRUE		Count		21		14		35
				% within column		12.500 %		5.691 %		8.454 %
		FALSE		Count		147		232		379
				% within column		87.500 %		94.309 %		91.546 %
		Total		Count		168		246		414
				% within column		100.000 %		100.000 %		100.000 %
<18y		TRUE		Count		1		1		2
				% within column		7.143 %		2.564 %		3.774 %
		FALSE		Count		13		38		51
				% within column		92.857 %		97.436 %		96.226 %
		Total		Count		14		39		53
				% within column		100.000 %		100.000 %		100.000 %

## Sheet: Drug_abuse_Broad
	<18y					18-34y					35-44y					45-54y					55-64y					>65y
	Drug_abuse_Broad	Other adverse events	Total			Drug_abuse_Broad	Other adverse events	Total			Drug_abuse_Broad	Other adverse events	Total			Drug_abuse_Broad	Other adverse events	Total			Drug_abuse_Broad	Other adverse events	Total			Drug_abuse_Broad	Other adverse events	Total
pregabalin	1	13	14		pregabalin	55	113	168		pregabalin	65	123	188		pregabalin	55	196	251		pregabalin	36	193	229		pregabalin	18	412	430
control	3	36	39		control	59	187	246		control	44	180	224		control	65	234	299		control	28	212	240		control	37	316	353
Total	4	49	53		Total	114	300	414		Total	109	303	412		Total	120	430	550		Total	64	405	469		Total	55	728	783
ROR	0.923077				ROR	1.54267				ROR	2.16186				ROR	1.0102				ROR	1.41229				ROR	0.37313
PRR	0.928571				PRR	1.36501				PRR	1.76015				PRR	1.00797				PRR	1.34747				PRR	0.399371
1.19918	1.11187				0.222099	0.158473				0.227591	0.168311				0.207224	0.161981				0.270907	0.234432				0.296942	0.278252
2.35039	-0.074108				0.435315	0.311163				0.446078	0.565402				0.40616	0.00793655				0.530977	0.298231				0.582006	-0.917863
-0.0800427	0.105043				0.433517	1.00056				0.77097	1.26556				0.0101524	0.73378				0.345211	0.851074				-0.985827	0.231486
-2.43044	8.20846				-0.00179819	1.86222				0.324892	2.44805				-0.396008	1.38461				-0.185766	2.1334				-1.56783	0.689017
0.0879984					0.998203					1.38388					0.673002					0.830468					0.208497
2.27035					0.868831					1.21705					0.416312					0.876187					-0.403822
9.6828					2.38412					3.3772					1.51636					2.40173					0.667763
ROR CI95%:	0.088	to	9.683		ROR CI95%:	0.998	to	2.384		ROR CI95%:	1.384	to	3.377		ROR CI95%:	0.673	to	1.516		ROR CI95%:	0.83	to	2.402		ROR CI95%:	0.208	to	0.668
PRR CI95%:	0.105	to	8.208		PRR CI95%:	1.001	to	1.862		PRR CI95%:	1.266	to	2.448		PRR CI95%:	0.734	to	1.385		PRR CI95%:	0.851	to	2.133		PRR CI95%:	0.231	to	0.689
<18y					18-34y					35-44y					45-54y					55-64y					>65y
ROR	0.923				ROR	1.543				ROR	2.162				ROR	1.01				ROR	1.412				ROR	0.373
CI95%	0.088	to	9.683		CI95%	0.998	to	2.384		CI95%	1.384	to	3.377		CI95%	0.673	to	1.516		CI95%	0.83	to	2.402		CI95%	0.208	to	0.668
PRR	0.929				PRR	1.365				PRR	1.76				PRR	1.008				PRR	1.347				PRR	0.399
CI95%	0.105	to	8.208		CI95%	1.001	to	1.862		CI95%	1.266	to	2.448		CI95%	0.734	to	1.385		CI95%	0.851	to	2.133		CI95%	0.231	to	0.689
AgeGroup		Drug_abuse_Broad				pregabalin		control		Total				Odds Ratio
35-44y		TRUE		Count		65		44		109										95% Confidence Intervals
				% within column		34.574 %		19.643 %		26.456 %				AgeGroup				Odds Ratio		Lower		Upper		p
		FALSE		Count		123		180		303				35-44y		Odds ratio		2.162		1.384		3.377
				% within column		65.426 %		80.357 %		73.544 %						Fisher's exact test		2.158		1.352		3.468		< .001
		Total		Count		188		224		412				55-64y		Odds ratio		1.412		0.83		2.402
				% within column		100.000 %		100.000 %		100.000 %						Fisher's exact test		1.411		0.804		2.499		0.227
55-64y		TRUE		Count		36		28		64				>65y		Odds ratio		0.373		0.208		0.668
				% within column		15.721 %		11.667 %		13.646 %						Fisher's exact test		0.374		0.196		0.688		< .001
		FALSE		Count		193		212		405				45-54y		Odds ratio		1.01		0.673		1.516
				% within column		84.279 %		88.333 %		86.354 %						Fisher's exact test		1.01		0.658		1.547		1
		Total		Count		229		240		469				18-34y		Odds ratio		1.543		0.998		2.384
				% within column		100.000 %		100.000 %		100.000 %						Fisher's exact test		1.541		0.974		2.439		0.057
>65y		TRUE		Count		18		37		55				<18y		Odds ratio		0.923		0.088		9.682
				% within column		4.186 %		10.482 %		7.024 %						Fisher's exact test		0.924		0.016		12.75		1
		FALSE		Count		412		316		728				Total		Odds ratio		1.381		1.174		1.624
				% within column		95.814 %		89.518 %		92.976 %						Fisher's exact test		1.381		1.171		1.63		< .001
		Total		Count		430		353		783
				% within column		100.000 %		100.000 %		100.000 %
45-54y		TRUE		Count		55		65		120
				% within column		21.912 %		21.739 %		21.818 %
		FALSE		Count		196		234		430
				% within column		78.088 %		78.261 %		78.182 %
		Total		Count		251		299		550
				% within column		100.000 %		100.000 %		100.000 %
18-34y		TRUE		Count		55		59		114
				% within column		32.738 %		23.984 %		27.536 %
		FALSE		Count		113		187		300
				% within column		67.262 %		76.016 %		72.464 %
		Total		Count		168		246		414
				% within column		100.000 %		100.000 %		100.000 %
<18y		TRUE		Count		1		3		4
				% within column		7.143 %		7.692 %		7.547 %
		FALSE		Count		13		36		49
				% within column		92.857 %		92.308 %		92.453 %
		Total		Count		14		39		53
				% within column		100.000 %		100.000 %		100.000 %
