# Supplementary material for: Pregabalin dependence, withdrawal, suicidality and psychosis reports: A disproportionality analysis of the Australian adverse events database
Source: Br J Clin Pharmacol. 2025 Sep 26;92(2):545–55. doi: 10.1002/bcp.70279 (PMC12850631; doi:10.1002/bcp.70279)
Supplement: Supplementary file 2 — DATA S2 Supporting information [file BCP-92-545-s001.zip › Online Resource 4/DA by gender.xlsx]

## Sheet: Psychosis_psychotic_Narrow
	Male					Female					Not Specified
	Psychosis_psychotic_Narrow	Other adverse events	Total			Psychosis_psychotic_Narrow	Other adverse events	Total			Psychosis_psychotic_Narrow	Other adverse events	Total
pregabalin	44	757	801		pregabalin	68	1065	1133		pregabalin	2	80	82
control	23	629	652		control	56	1156	1212		control	1	88	89
Total	67	1386	1453		Total	124	2221	2345		Total	3	168	171
ROR	1.58957				ROR	1.31804				ROR	2.2
PRR	1.55718				PRR	1.29895				PRR	2.17073
0.2629	0.25184				0.185384	0.175657				1.23445	1.21514
0.515284	0.442879				0.363352	0.261559				2.41952	0.775064
0.463463	0.950538				0.276147	0.920601				0.788457	0.200566
-0.0518204	2.551				-0.0872047	1.8328				-1.63106	23.4939
0.949499					0.916489					0.195722
0.978747					0.639499					3.20798
2.66112					1.89553					24.729
ROR CI95%:	0.949	to	2.661		ROR CI95%:	0.916	to	1.896		ROR CI95%:	0.196	to	24.729
PRR CI95%:	0.951	to	2.551		PRR CI95%:	0.921	to	1.833		PRR CI95%:	0.201	to	23.494
Male					Female					Not Specified
ROR	1.59				ROR	1.318				ROR	2.2
CI95%	0.949	to	2.661		CI95%	0.916	to	1.896		CI95%	0.196	to	24.729
PRR	1.557				PRR	1.299				PRR	2.171
CI95%	0.951	to	2.551		CI95%	0.921	to	1.833		CI95%	0.201	to	23.494
Gender		Psychosis_psychotic_Narrow				pregabalin		control		Total
Male		TRUE		Count		44		23		67			Odds Ratio
				% within column		5.493 %		3.528 %		4.611 %									95% Confidence Intervals
		FALSE		Count		757		629		1386			Gender				Odds Ratio		Lower		Upper		p
				% within column		94.507 %		96.472 %		95.389 %			Male		Odds ratio		1.59		0.95		2.661
		Total		Count		801		652		1453					Fisher's exact test		1.589		0.927		2.789		0.079
				% within column		100.000 %		100.000 %		100.000 %			Female		Odds ratio		1.318		0.916		1.896
Female		TRUE		Count		68		56		124					Fisher's exact test		1.318		0.902		1.932		0.14
				% within column		6.002 %		4.620 %		5.288 %			Not Specified		Odds ratio		2.2		0.196		24.728
		FALSE		Count		1065		1156		2221					Fisher's exact test		2.19		0.112		131.141		0.608
				% within column		93.998 %		95.380 %		94.712 %			Total		Odds ratio		1.403		1.047		1.881
		Total		Count		1133		1212		2345					Fisher's exact test		1.403		1.037		1.906		0.027
				% within column		100.000 %		100.000 %		100.000 %
Not Specified		TRUE		Count		2		1		3
				% within column		2.439 %		1.124 %		1.754 %
		FALSE		Count		80		88		168
				% within column		97.561 %		98.876 %		98.246 %
		Total		Count		82		89		171
				% within column		100.000 %		100.000 %		100.000 %
Total		TRUE		Count		114		80		194
				% within column		5.655 %		4.096 %		4.888 %
		FALSE		Count		1902		1873		3775
				% within column		94.345 %		95.904 %		95.112 %
		Total		Count		2016		1953		3969
				% within column		100.000 %		100.000 %		100.000 %

## Sheet: Psychosis_psychotic_Broad
	Male					Female					Not Specified
	Psychosis_psychotic_Broad	Other adverse events	Total			Psychosis_psychotic_Broad	Other adverse events	Total			Psychosis_psychotic_Broad	Other adverse events	Total
pregabalin	73	728	801		pregabalin	110	1023	1133		pregabalin	4	78	82
control	50	602	652		control	95	1117	1212		control	2	87	89
Total	123	1330	1453		Total	205	2140	2345		Total	6	165	171
ROR	1.20731				ROR	1.26429				ROR	2.23077
PRR	1.18841				PRR	1.23863				PRR	2.17073
0.19166	0.175831				0.146595	0.133826				0.879952	0.85239
0.375653	0.17262				0.287326	0.214006				1.72471	0.775064
0.188393	0.841972				0.234511	0.952854				0.802346	0.408354
-0.18726	1.67741				-0.052815	1.61012				-0.922359	11.5392
0.829228					0.948555					0.39758
0.564046					0.521836					2.52705
1.75777					1.68512					12.5165
ROR CI95%:	0.829	to	1.758		ROR CI95%:	0.949	to	1.685		ROR CI95%:	0.398	to	12.517
PRR CI95%:	0.842	to	1.677		PRR CI95%:	0.953	to	1.61		PRR CI95%:	0.408	to	11.539
Male					Female					Not Specified
ROR	1.207				ROR	1.264				ROR	2.231
CI95%	0.829	to	1.758		CI95%	0.949	to	1.685		CI95%	0.398	to	12.517
PRR	1.188				PRR	1.239				PRR	2.171
CI95%	0.842	to	1.677		CI95%	0.953	to	1.61		CI95%	0.408	to	11.539
Gender		Psychosis_psychotic_Broad				pregabalin		control		Total
Male		TRUE		Count		73		50		123			Odds Ratio
				% within column		9.114 %		7.669 %		8.465 %									95% Confidence Intervals
		FALSE		Count		728		602		1330			Gender				Odds Ratio		Lower		Upper		p
				% within column		90.886 %		92.331 %		91.535 %			Male		Odds ratio		1.207		0.829		1.758
		Total		Count		801		652		1453					Fisher's exact test		1.207		0.817		1.796		0.344
				% within column		100.000 %		100.000 %		100.000 %			Female		Odds ratio		1.264		0.949		1.685
Female		TRUE		Count		110		95		205					Fisher's exact test		1.264		0.939		1.704		0.124
				% within column		9.709 %		7.838 %		8.742 %			Not Specified		Odds ratio		2.231		0.398		12.516
		FALSE		Count		1023		1117		2140					Fisher's exact test		2.221		0.309		25.193		0.428
				% within column		90.291 %		92.162 %		91.258 %			Total		Odds ratio		1.256		1.002		1.574
		Total		Count		1133		1212		2345					Fisher's exact test		1.256		0.996		1.586		0.052
				% within column		100.000 %		100.000 %		100.000 %
Not Specified		TRUE		Count		4		2		6
				% within column		4.878 %		2.247 %		3.509 %
		FALSE		Count		78		87		165
				% within column		95.122 %		97.753 %		96.491 %
		Total		Count		82		89		171
				% within column		100.000 %		100.000 %		100.000 %
Total		TRUE		Count		187		147		334
				% within column		9.276 %		7.527 %		8.415 %
		FALSE		Count		1829		1806		3635
				% within column		90.724 %		92.473 %		91.585 %
		Total		Count		2016		1953		3969
				% within column		100.000 %		100.000 %		100.000 %

## Sheet: Suicide_self_injury
	Male					Female					Not Specified
	Suicide_self_injury	Other adverse events	Total			Suicide_self_injury	Other adverse events	Total			Suicide_self_injury	Other adverse events	Total
pregabalin	85	716	801		pregabalin	110	1023	1133		pregabalin	13	69	82
control	62	590	652		control	118	1094	1212		control	7	82	89
Total	147	1306	1453		Total	228	2117	2345		Total	20	151	171
ROR	1.12971				ROR	0.996902				ROR	2.20704
PRR	1.11594				PRR	0.997203				PRR	2.01568
0.176026	0.158466				0.139489	0.125928				0.496456	0.443113
0.345012	0.1097				0.273398	-0.00280135				0.973053	0.700956
0.121959	0.818				-0.00310304	0.779097				0.791652	0.845738
-0.223053	1.52241				-0.276501	1.27637				-0.181401	4.80404
0.800073					0.758433					0.834101
0.466971					0.270295					1.7647
1.59516					1.31035					5.83985
ROR CI95%:	0.8	to	1.595		ROR CI95%:	0.758	to	1.31		ROR CI95%:	0.834	to	5.84
PRR CI95%:	0.818	to	1.522		PRR CI95%:	0.779	to	1.276		PRR CI95%:	0.846	to	4.804
Male					Female					Not Specified
ROR	1.13				ROR	0.997				ROR	2.207
CI95%	0.8	to	1.595		CI95%	0.758	to	1.31		CI95%	0.834	to	5.84
PRR	1.116				PRR	0.997				PRR	2.016
CI95%	0.818	to	1.522		CI95%	0.779	to	1.276		CI95%	0.846	to	4.804
Gender		Suicide_self_injury				pregabalin		control		Total
Male		TRUE		Count		85		62		147			Odds Ratio
				% within column		10.612 %		9.509 %		10.117 %									95% Confidence Intervals
		FALSE		Count		716		590		1306			Gender				Odds Ratio		Lower		Upper		p
				% within column		89.388 %		90.491 %		89.883 %			Male		Odds ratio		1.13		0.8		1.595
		Total		Count		801		652		1453					Fisher's exact test		1.13		0.789		1.623		0.541
				% within column		100.000 %		100.000 %		100.000 %			Female		Odds ratio		0.997		0.758		1.31
Female		TRUE		Count		110		118		228					Fisher's exact test		0.997		0.751		1.323		1
				% within column		9.709 %		9.736 %		9.723 %			Not Specified		Odds ratio		2.207		0.834		5.84
		FALSE		Count		1023		1094		2117					Fisher's exact test		2.197		0.764		6.887		0.152
				% within column		90.291 %		90.264 %		90.277 %			Total		Odds ratio		1.086		0.882		1.338
		Total		Count		1133		1212		2345					Fisher's exact test		1.086		0.878		1.346		0.458
				% within column		100.000 %		100.000 %		100.000 %
Not Specified		TRUE		Count		13		7		20
				% within column		15.854 %		7.865 %		11.696 %
		FALSE		Count		69		82		151
				% within column		84.146 %		92.135 %		88.304 %
		Total		Count		82		89		171
				% within column		100.000 %		100.000 %		100.000 %
Total		TRUE		Count		208		187		395
				% within column		10.317 %		9.575 %		9.952 %
		FALSE		Count		1808		1766		3574
				% within column		89.683 %		90.425 %		90.048 %
		Total		Count		2016		1953		3969
				% within column		100.000 %		100.000 %		100.000 %

## Sheet: Drug_withdrawal_Narrow
	Male					Female					Not Specified
	Drug_withdrawal_Narrow	Other adverse events	Total			Drug_withdrawal_Narrow	Other adverse events	Total			Drug_withdrawal_Narrow	Other adverse events	Total
pregabalin	6	795	801		pregabalin	8	1125	1133		pregabalin	1	81	82
control	9	643	652		control	14	1198	1212		control	1	88	89
Total	15	1438	1453		Total	22	2323	2345		Total	2	169	171
ROR	0.539203				ROR	0.608508				ROR	1.08642
PRR	0.542655				PRR	0.611272				PRR	1.08537
0.529708	0.5244				0.445143	0.441272				1.42257	1.40591
1.03823	-0.611281				0.87248	-0.492213				2.78824	0.0819171
-0.617662	0.194154				-0.496745	0.257405				0.0828877	0.0689995
-1.65589	1.51671				-1.36923	1.45162				-2.70535	17.0729
0.190922					0.254304					0.0668468
0.420566					0.375735					2.87113
1.52282					1.45606					17.6569
ROR CI95%:	0.191	to	1.523		ROR CI95%:	0.254	to	1.456		ROR CI95%:	0.067	to	17.657
PRR CI95%:	0.194	to	1.517		PRR CI95%:	0.257	to	1.452		PRR CI95%:	0.069	to	17.073
Male					Female					Not Specified
ROR	0.539				ROR	0.609				ROR	1.086
CI95%	0.191	to	1.523		CI95%	0.254	to	1.456		CI95%	0.067	to	17.657
PRR	0.543				PRR	0.611				PRR	1.085
CI95%	0.194	to	1.517		CI95%	0.257	to	1.452		CI95%	0.069	to	17.073
Gender		Drug_withdrawal_Narrow				pregabalin		control		Total
Male		TRUE		Count		6		9		15			Odds Ratio
				% within column		0.749 %		1.380 %		1.032 %									95% Confidence Intervals
		FALSE		Count		795		643		1438			Gender				Odds Ratio		Lower		Upper		p
				% within column		99.251 %		98.620 %		98.968 %			Male		Odds ratio		0.539		0.191		1.523
		Total		Count		801		652		1453					Fisher's exact test		0.539		0.157		1.707		0.299
				% within column		100.000 %		100.000 %		100.000 %			Female		Odds ratio		0.609		0.254		1.456
Female		TRUE		Count		8		14		22					Fisher's exact test		0.609		0.22		1.562		0.29
				% within column		0.706 %		1.155 %		0.938 %			Not Specified		Odds ratio		1.086		0.067		17.656
		FALSE		Count		1125		1198		2323					Fisher's exact test		1.086		0.014		86.181		1
				% within column		99.294 %		98.845 %		99.062 %			Total		Odds ratio		0.603		0.315		1.152
		Total		Count		1133		1212		2345					Fisher's exact test		0.603		0.293		1.201		0.147
				% within column		100.000 %		100.000 %		100.000 %
Not Specified		TRUE		Count		1		1		2
				% within column		1.220 %		1.124 %		1.170 %
		FALSE		Count		81		88		169
				% within column		98.780 %		98.876 %		98.830 %
		Total		Count		82		89		171
				% within column		100.000 %		100.000 %		100.000 %
Total		TRUE		Count		15		24		39
				% within column		0.744 %		1.229 %		0.983 %
		FALSE		Count		2001		1929		3930
				% within column		99.256 %		98.771 %		99.017 %
		Total		Count		2016		1953		3969
				% within column		100.000 %		100.000 %		100.000 %

## Sheet: Drug_withdrawal_Broad
	Male					Female					Not Specified
	Drug_withdrawal_Broad	Other adverse events	Total			Drug_withdrawal_Broad	Other adverse events	Total			Drug_withdrawal_Broad	Other adverse events	Total
pregabalin	16	785	801		pregabalin	25	1108	1133		pregabalin	3	79	82
control	22	630	652		control	62	1150	1212		control	6	83	89
Total	38	1415	1453		Total	87	2258	2345		Total	9	162	171
ROR	0.583671				ROR	0.418511				ROR	0.525316
PRR	0.591987				PRR	0.431341				PRR	0.542683
0.33289	0.324303				0.240627	0.233284				0.724366	0.69034
0.652464	-0.52427				0.471628	-0.840856				1.41976	-0.61123
-0.538418	0.313516				-0.871053	0.273052				-0.643754	0.140255
-1.19088	1.1178				-1.34268	0.681391				-2.06351	2.09979
0.303953					0.261145					0.127007
0.114047					-0.399425					0.776003
1.1208					0.670705					2.17277
ROR CI95%:	0.304	to	1.121		ROR CI95%:	0.261	to	0.671		ROR CI95%:	0.127	to	2.173
PRR CI95%:	0.314	to	1.118		PRR CI95%:	0.273	to	0.681		PRR CI95%:	0.14	to	2.1
Male					Female					Not Specified
ROR	0.584				ROR	0.419				ROR	0.525
CI95%	0.304	to	1.121		CI95%	0.261	to	0.671		CI95%	0.127	to	2.173
PRR	0.592				PRR	0.431				PRR	0.543
CI95%	0.314	to	1.118		CI95%	0.273	to	0.681		CI95%	0.14	to	2.1
Gender		Drug_withdrawal_Broad				pregabalin		control		Total
Male		TRUE		Count		16		22		38			Odds Ratio
				% within column		1.998 %		3.374 %		2.615 %									95% Confidence Intervals
		FALSE		Count		785		630		1415			Gender				Odds Ratio		Lower		Upper		p
				% within column		98.002 %		96.626 %		97.385 %			Male		Odds ratio		0.584		0.304		1.121
		Total		Count		801		652		1453					Fisher's exact test		0.584		0.284		1.175		0.136
				% within column		100.000 %		100.000 %		100.000 %			Female		Odds ratio		0.419		0.261		0.671
Female		TRUE		Count		25		62		87					Fisher's exact test		0.419		0.25		0.682		< .001
				% within column		2.207 %		5.116 %		3.710 %			Not Specified		Odds ratio		0.525		0.127		2.173
		FALSE		Count		1108		1150		2258					Fisher's exact test		0.527		0.083		2.569		0.499
				% within column		97.793 %		94.884 %		96.290 %			Total		Odds ratio		0.462		0.32		0.666
		Total		Count		1133		1212		2345					Fisher's exact test		0.462		0.313		0.674		< .001
				% within column		100.000 %		100.000 %		100.000 %
Not Specified		TRUE		Count		3		6		9
				% within column		3.659 %		6.742 %		5.263 %
		FALSE		Count		79		83		162
				% within column		96.341 %		93.258 %		94.737 %
		Total		Count		82		89		171
				% within column		100.000 %		100.000 %		100.000 %
Total		TRUE		Count		44		90		134
				% within column		2.183 %		4.608 %		3.376 %
		FALSE		Count		1972		1863		3835
				% within column		97.817 %		95.392 %		96.624 %
		Total		Count		2016		1953		3969
				% within column		100.000 %		100.000 %		100.000 %

## Sheet: Drug_abuse_Narrow
	Male					Female					Not Specified
	Drug_abuse_Narrow	Other adverse events	Total			Drug_abuse_Narrow	Other adverse events	Total			Drug_abuse_Narrow	Other adverse events	Total
pregabalin	45	756	801		pregabalin	40	1093	1133		pregabalin	6	76	82
control	19	633	652		control	43	1169	1212		control	3	86	89
Total	64	1389	1453		Total	83	2262	2345		Total	9	162	171
ROR	1.98308				ROR	0.994915				ROR	2.26316
PRR	1.92785				PRR	0.995094				PRR	2.17073
0.278848	0.268462				0.223665	0.21575				0.724421	0.69034
0.546543	0.656407				0.438384	-0.00491776				1.41987	0.775064
0.684653	1.13908				-0.00509819	0.65195				0.816761	0.561018
0.13811	3.26282				-0.443482	1.51885				-0.603104	8.39915
1.1481					0.641798					0.547111
1.2312					0.433286					2.23663
3.42532					1.54232					9.36169
ROR CI95%:	1.148	to	3.425		ROR CI95%:	0.642	to	1.542		ROR CI95%:	0.547	to	9.362
PRR CI95%:	1.139	to	3.263		PRR CI95%:	0.652	to	1.519		PRR CI95%:	0.561	to	8.399
Male					Female					Not Specified
ROR	1.983				ROR	0.995				ROR	2.263
CI95%	1.148	to	3.425		CI95%	0.642	to	1.542		CI95%	0.547	to	9.362
PRR	1.928				PRR	0.995				PRR	2.171
CI95%	1.139	to	3.263		CI95%	0.652	to	1.519		CI95%	0.561	to	8.399
Gender		Drug_abuse_Narrow				pregabalin		control		Total
Male		TRUE		Count		45		19		64			Odds Ratio
				% within column		5.618 %		2.914 %		4.405 %									95% Confidence Intervals
		FALSE		Count		756		633		1389			Gender				Odds Ratio		Lower		Upper		p
				% within column		94.382 %		97.086 %		95.595 %			Male		Odds ratio		1.983		1.148		3.425
		Total		Count		801		652		1453					Fisher's exact test		1.982		1.123		3.627		0.014
				% within column		100.000 %		100.000 %		100.000 %			Female		Odds ratio		0.995		0.642		1.542
Female		TRUE		Count		40		43		83					Fisher's exact test		0.995		0.625		1.581		1
				% within column		3.530 %		3.548 %		3.539 %			Not Specified		Odds ratio		2.263		0.547		9.361
		FALSE		Count		1093		1169		2262					Fisher's exact test		2.253		0.462		14.395		0.314
				% within column		96.470 %		96.452 %		96.461 %			Total		Odds ratio		1.373		0.993		1.9
		Total		Count		1133		1212		2345					Fisher's exact test		1.373		0.981		1.93		0.06
				% within column		100.000 %		100.000 %		100.000 %
Not Specified		TRUE		Count		6		3		9
				% within column		7.317 %		3.371 %		5.263 %
		FALSE		Count		76		86		162
				% within column		92.683 %		96.629 %		94.737 %
		Total		Count		82		89		171
				% within column		100.000 %		100.000 %		100.000 %
Total		TRUE		Count		91		65		156
				% within column		4.514 %		3.328 %		3.930 %
		FALSE		Count		1925		1888		3813
				% within column		95.486 %		96.672 %		96.070 %
		Total		Count		2016		1953		3969
				% within column		100.000 %		100.000 %		100.000 %

## Sheet: Drug_abuse_Broad
	Male					Female					Not Specified
	Drug_abuse_Broad	Other adverse events	Total			Drug_abuse_Broad	Other adverse events	Total			Drug_abuse_Broad	Other adverse events	Total
pregabalin	236	565	801		pregabalin	170	963	1133		pregabalin	12	70	82
control	119	533	652		control	169	1043	1212		control	23	66	89
Total	355	1098	1453		Total	339	2006	2345		Total	35	136	171
ROR	1.87087				ROR	1.08948				ROR	0.491925
PRR	1.61428				PRR	1.07606				PRR	0.566278
0.127619	0.0992898				0.117459	0.100458				0.395283	0.321528
0.250134	0.478892				0.23022	0.0733026				0.774755	-0.56867
0.626404	1.32881				0.0857028	0.883738				-0.709428	0.301536
0.37627	1.96109				-0.144518	1.31023				-1.48418	1.06346
1.45684					0.86544					0.226687
0.876538					0.315923					0.065327
2.40257					1.37152					1.06751
ROR CI95%:	1.457	to	2.403		ROR CI95%:	0.865	to	1.372		ROR CI95%:	0.227	to	1.068
PRR CI95%:	1.329	to	1.961		PRR CI95%:	0.884	to	1.31		PRR CI95%:	0.302	to	1.063
Male					Female					Not Specified
ROR	1.871				ROR	1.089				ROR	0.492
CI95%	1.457	to	2.403		CI95%	0.865	to	1.372		CI95%	0.227	to	1.068
PRR	1.614				PRR	1.076				PRR	0.566
CI95%	1.329	to	1.961		CI95%	0.884	to	1.31		CI95%	0.302	to	1.063
Gender		Drug_abuse_Broad				pregabalin		control		Total
Male		TRUE		Count		236		119		355			Odds Ratio
				% within column		29.463 %		18.252 %		24.432 %									95% Confidence Intervals
		FALSE		Count		565		533		1098			Gender				Odds Ratio		Lower		Upper		p
				% within column		70.537 %		81.748 %		75.568 %			Male		Odds ratio		1.871		1.457		2.403
		Total		Count		801		652		1453					Fisher's exact test		1.87		1.447		2.425		< .001
				% within column		100.000 %		100.000 %		100.000 %			Female		Odds ratio		1.089		0.865		1.372
Female		TRUE		Count		170		169		339					Fisher's exact test		1.089		0.86		1.381		0.481
				% within column		15.004 %		13.944 %		14.456 %			Not Specified		Odds ratio		0.492		0.227		1.067
		FALSE		Count		963		1043		2006					Fisher's exact test		0.494		0.206		1.132		0.088
				% within column		84.996 %		86.056 %		85.544 %			Total		Odds ratio		1.381		1.174		1.624
		Total		Count		1133		1212		2345					Fisher's exact test		1.381		1.171		1.63		< .001
				% within column		100.000 %		100.000 %		100.000 %
Not Specified		TRUE		Count		12		23		35
				% within column		14.634 %		25.843 %		20.468 %
		FALSE		Count		70		66		136
				% within column		85.366 %		74.157 %		79.532 %
		Total		Count		82		89		171
				% within column		100.000 %		100.000 %		100.000 %
Total		TRUE		Count		418		311		729
				% within column		20.734 %		15.924 %		18.367 %
		FALSE		Count		1598		1642		3240
				% within column		79.266 %		84.076 %		81.633 %
		Total		Count		2016		1953		3969
				% within column		100.000 %		100.000 %		100.000 %
