# Supplementary material for: Pregabalin dependence, withdrawal, suicidality and psychosis reports: A disproportionality analysis of the Australian adverse events database
Source: Br J Clin Pharmacol. 2025 Sep 26;92(2):545–55. doi: 10.1002/bcp.70279 (PMC12850631; doi:10.1002/bcp.70279)
Supplement: Supplementary file 2 — DATA S2 Supporting information [file BCP-92-545-s001.zip › Online Resource 4/DA by single suspected.xlsx]

## Sheet: Psychosis_psychotic_Narrow
TargetDrugSingleSuspected
	0					1
	Psychosis_psychotic_Narrow	Other adverse events	Total			Psychosis_psychotic_Narrow	Other adverse events	Total
pregabalin	19	542	561		pregabalin	95	1360	1455
control	28	766	794		control	52	1107	1159
Total	47	1308	1355		Total	147	2467	2614
ROR	0.959014				ROR	1.48706
PRR	0.960402				PRR	1.45526		3969
0.302484	0.292068				0.177188	0.167949
0.592868	-0.040403				0.347289	0.375185
-0.0418494	0.541801				0.396802	1.04708
-0.634717	1.70242				0.0495129	2.02256
0.530085					1.05076
0.551019					0.744091
1.73502					2.10453
ROR CI95%:	0.53	to	1.735		ROR CI95%:	1.051	to	2.105
PRR CI95%:	0.542	to	1.702		PRR CI95%:	1.047	to	2.023
0					1
ROR	0.959				ROR	1.487
CI95%	0.53	to	1.735		CI95%	1.051	to	2.105
PRR	0.96				PRR	1.455
CI95%	0.542	to	1.702		CI95%	1.047	to	2.023
TargetDrugSingleSuspected		Psychosis_psychotic_Narrow				pregabalin		control		Total			Odds Ratio
0		TRUE		Count		19		28		47									95% Confidence Intervals
				% within column		3.387 %		3.526 %		3.469 %			TargetDrugSingleSuspected				Odds Ratio		Lower		Upper		p
		FALSE		Count		542		766		1308			0		Odds ratio		0.959		0.53		1.735
				% within column		96.613 %		96.474 %		96.531 %					Fisher's exact test		0.959		0.501		1.8		1
		Total		Count		561		794		1355			1		Odds ratio		1.487		1.051		2.105
				% within column		100.000 %		100.000 %		100.000 %					Fisher's exact test		1.487		1.039		2.148		0.026
1		TRUE		Count		95		52		147			Total		Odds ratio		1.403		1.047		1.881
				% within column		6.529 %		4.487 %		5.624 %					Fisher's exact test		1.403		1.037		1.906		0.027
		FALSE		Count		1360		1107		2467
				% within column		93.471 %		95.513 %		94.376 %
		Total		Count		1455		1159		2614
				% within column		100.000 %		100.000 %		100.000 %
Total		TRUE		Count		114		80		194
				% within column		5.655 %		4.096 %		4.888 %
		FALSE		Count		1902		1873		3775
				% within column		94.345 %		95.904 %		95.112 %
		Total		Count		2016		1953		3969
				% within column		100.000 %		100.000 %		100.000 %

## Sheet: Psychosis_psychotic_Broad
TargetDrugSingleSuspected
	0					1
	Psychosis_psychotic_Broad	Other adverse events	Total			Psychosis_psychotic_Broad	Other adverse events	Total
pregabalin	31	530	561		pregabalin	156	1299	1455
control	58	736	794		control	89	1070	1159
Total	89	1266	1355		Total	245	2369	2614
ROR	0.742225				ROR	1.44381
PRR	0.756469				PRR	1.39622		3969
0.229663	0.21554				0.139106	0.12687
0.450139	-0.279093				0.272649	0.333771
-0.298103	0.495815				0.367284	1.08883
-0.748241	1.15415				0.0946348	1.7904
0.473198					1.09926
0.152036					0.639932
1.1642					1.89635
ROR CI95%:	0.473	to	1.164		ROR CI95%:	1.099	to	1.896
PRR CI95%:	0.496	to	1.154		PRR CI95%:	1.089	to	1.79
0					1
ROR	0.742				ROR	1.444
CI95%	0.473	to	1.164		CI95%	1.099	to	1.896
PRR	0.756				PRR	1.396
CI95%	0.496	to	1.154		CI95%	1.089	to	1.79
TargetDrugSingleSuspected		Psychosis_psychotic_Broad				pregabalin		control		Total			Odds Ratio
0		TRUE		Count		31		58		89									95% Confidence Intervals
				% within column		5.526 %		7.305 %		6.568 %			TargetDrugSingleSuspected				Odds Ratio		Lower		Upper		p
		FALSE		Count		530		736		1266			0		Odds ratio		0.742		0.473		1.164
				% within column		94.474 %		92.695 %		93.432 %					Fisher's exact test		0.742		0.457		1.186		0.221
		Total		Count		561		794		1355			1		Odds ratio		1.444		1.099		1.896
				% within column		100.000 %		100.000 %		100.000 %					Fisher's exact test		1.444		1.091		1.919		0.008
1		TRUE		Count		156		89		245			Total		Odds ratio		1.256		1.002		1.574
				% within column		10.722 %		7.679 %		9.373 %					Fisher's exact test		1.256		0.996		1.586		0.052
		FALSE		Count		1299		1070		2369
				% within column		89.278 %		92.321 %		90.627 %
		Total		Count		1455		1159		2614
				% within column		100.000 %		100.000 %		100.000 %
Total		TRUE		Count		187		147		334
				% within column		9.276 %		7.527 %		8.415 %
		FALSE		Count		1829		1806		3635
				% within column		90.724 %		92.473 %		91.585 %
		Total		Count		2016		1953		3969
				% within column		100.000 %		100.000 %		100.000 %

## Sheet: Suicide_self_injury
TargetDrugSingleSuspected
	0					1
	Suicide_self_injury	Other adverse events	Total			Suicide_self_injury	Other adverse events	Total
pregabalin	49	512	561		pregabalin	159	1296	1455
control	71	723	794		control	116	1043	1159
Total	120	1235	1355		Total	275	2339	2614
ROR	0.974554				ROR	1.10311
PRR	0.976777				PRR	1.09184		3969
0.194497	0.177343				0.128998	0.115585
0.381213	-0.023497				0.252835	0.0878657
-0.025775	0.689982				0.0981326	0.870506
-0.406988	1.38278				-0.154703	1.36945
0.665652					0.85667
0.355438					0.350968
1.42681					1.42044
ROR CI95%:	0.666	to	1.427		ROR CI95%:	0.857	to	1.42
PRR CI95%:	0.69	to	1.383		PRR CI95%:	0.871	to	1.369
0					1
ROR	0.975				ROR	1.103
CI95%	0.666	to	1.427		CI95%	0.857	to	1.42
PRR	0.977				PRR	1.092
CI95%	0.69	to	1.383		CI95%	0.871	to	1.369
TargetDrugSingleSuspected		Suicide_self_injury				pregabalin		control		Total			Odds Ratio
0		TRUE		Count		49		71		120									95% Confidence Intervals
				% within column		8.734 %		8.942 %		8.856 %			TargetDrugSingleSuspected				Odds Ratio		Lower		Upper		p
		FALSE		Count		512		723		1235			0		Odds ratio		0.975		0.666		1.427
				% within column		91.266 %		91.058 %		91.144 %					Fisher's exact test		0.975		0.651		1.449		0.923
		Total		Count		561		794		1355			1		Odds ratio		1.103		0.857		1.42
				% within column		100.000 %		100.000 %		100.000 %					Fisher's exact test		1.103		0.851		1.434		0.48
1		TRUE		Count		159		116		275			Total		Odds ratio		1.086		0.882		1.338
				% within column		10.928 %		10.009 %		10.520 %					Fisher's exact test		1.086		0.878		1.346		0.458
		FALSE		Count		1296		1043		2339
				% within column		89.072 %		89.991 %		89.480 %
		Total		Count		1455		1159		2614
				% within column		100.000 %		100.000 %		100.000 %
Total		TRUE		Count		208		187		395
				% within column		10.317 %		9.575 %		9.952 %
		FALSE		Count		1808		1766		3574
				% within column		89.683 %		90.425 %		90.048 %
		Total		Count		2016		1953		3969
				% within column		100.000 %		100.000 %		100.000 %

## Sheet: Drug_withdrawal_Narrow
TargetDrugSingleSuspected
	0					1
	Drug_withdrawal_Narrow	Other adverse events	Total			Drug_withdrawal_Narrow	Other adverse events	Total
pregabalin	4	557	561		pregabalin	11	1444	1455
control	3	791	794		control	21	1138	1159
Total	7	1348	1355		Total	32	2582	2614
ROR	1.89348				ROR	0.412808
PRR	1.88711				PRR	0.417248		3969
0.765763	0.761769				0.374299	0.370105
1.5009	0.635045				0.733625	-0.874076
0.638415	0.424				-0.884772	0.202001
-0.862481	8.39899				-1.6184	0.861854
0.422114					0.198216
2.13931					-0.151147
8.49358					0.859722
ROR CI95%:	0.422	to	8.494		ROR CI95%:	0.198	to	0.86
PRR CI95%:	0.424	to	8.399		PRR CI95%:	0.202	to	0.862
0					1
ROR	1.893				ROR	0.413
CI95%	0.422	to	8.494		CI95%	0.198	to	0.86
PRR	1.887				PRR	0.417
CI95%	0.424	to	8.399		CI95%	0.202	to	0.862
TargetDrugSingleSuspected		Drug_withdrawal_Narrow				pregabalin		control		Total			Odds Ratio
0		TRUE		Count		4		3		7									95% Confidence Intervals
				% within column		0.713 %		0.378 %		0.517 %			TargetDrugSingleSuspected				Odds Ratio		Lower		Upper		p
		FALSE		Count		557		791		1348			0		Odds ratio		1.893		0.422		8.493
				% within column		99.287 %		99.622 %		99.483 %					Fisher's exact test		1.893		0.319		12.972		0.457
		Total		Count		561		794		1355			1		Odds ratio		0.413		0.198		0.86
				% within column		100.000 %		100.000 %		100.000 %					Fisher's exact test		0.413		0.179		0.9		0.019
1		TRUE		Count		11		21		32			Total		Odds ratio		0.603		0.315		1.152
				% within column		0.756 %		1.812 %		1.224 %					Fisher's exact test		0.603		0.293		1.201		0.147
		FALSE		Count		1444		1138		2582
				% within column		99.244 %		98.188 %		98.776 %
		Total		Count		1455		1159		2614
				% within column		100.000 %		100.000 %		100.000 %
Total		TRUE		Count		15		24		39
				% within column		0.744 %		1.229 %		0.983 %
		FALSE		Count		2001		1929		3930
				% within column		99.256 %		98.771 %		99.017 %
		Total		Count		2016		1953		3969
				% within column		100.000 %		100.000 %		100.000 %

## Sheet: Drug_withdrawal_Broad
TargetDrugSingleSuspected
	0					1
	Drug_withdrawal_Broad	Other adverse events	Total			Drug_withdrawal_Broad	Other adverse events	Total
pregabalin	12	549	561		pregabalin	32	1423	1455
control	12	782	794		control	78	1081	1159
Total	24	1331	1355		Total	110	2504	2614
ROR	1.42441				ROR	0.311656
PRR	1.41533				PRR	0.326795		3969
0.412028	0.404505				0.213772	0.206205
0.807575	0.347363				0.418992	-1.11842
0.353756	0.640524				-1.16585	0.218148
-0.453818	3.12737				-1.58485	0.489554
0.635198					0.204979
1.16133					-0.746861
3.19418					0.473852
ROR CI95%:	0.635	to	3.194		ROR CI95%:	0.205	to	0.474
PRR CI95%:	0.641	to	3.127		PRR CI95%:	0.218	to	0.49
0					1
ROR	1.424				ROR	0.312
CI95%	0.635	to	3.194		CI95%	0.205	to	0.474
PRR	1.415				PRR	0.327
CI95%	0.641	to	3.127		CI95%	0.218	to	0.49
TargetDrugSingleSuspected		Drug_withdrawal_Broad				pregabalin		control		Total			Odds Ratio
0		TRUE		Count		12		12		24									95% Confidence Intervals
				% within column		2.139 %		1.511 %		1.771 %			TargetDrugSingleSuspected				Odds Ratio		Lower		Upper		p
		FALSE		Count		549		782		1331			0		Odds ratio		1.424		0.635		3.194
				% within column		97.861 %		98.489 %		98.229 %					Fisher's exact test		1.424		0.58		3.494		0.409
		Total		Count		561		794		1355			1		Odds ratio		0.312		0.205		0.474
				% within column		100.000 %		100.000 %		100.000 %					Fisher's exact test		0.312		0.198		0.48		< .001
1		TRUE		Count		32		78		110			Total		Odds ratio		0.462		0.32		0.666
				% within column		2.199 %		6.730 %		4.208 %					Fisher's exact test		0.462		0.313		0.674		< .001
		FALSE		Count		1423		1081		2504
				% within column		97.801 %		93.270 %		95.792 %
		Total		Count		1455		1159		2614
				% within column		100.000 %		100.000 %		100.000 %
Total		TRUE		Count		44		90		134
				% within column		2.183 %		4.608 %		3.376 %
		FALSE		Count		1972		1863		3835
				% within column		97.817 %		95.392 %		96.624 %
		Total		Count		2016		1953		3969
				% within column		100.000 %		100.000 %		100.000 %

## Sheet: Drug_abuse_Narrow
TargetDrugSingleSuspected
	0					1
	Drug_abuse_Narrow	Other adverse events	Total			Drug_abuse_Narrow	Other adverse events	Total
pregabalin	44	517	561		pregabalin	47	1408	1455
control	40	754	794		control	25	1134	1159
Total	84	1271	1355		Total	72	2542	2614
ROR	1.60426				ROR	1.51415
PRR	1.55686				PRR	1.49754		3969
0.225805	0.211389				0.250736	0.24439
0.442577	0.442673				0.491443	0.403823
0.47266	1.02876				0.414853	0.927576
0.0300824	2.35607				-0.0765903	2.41773
1.03054					0.926269
0.915237					0.906296
2.49737					2.47514
ROR CI95%:	1.031	to	2.497		ROR CI95%:	0.926	to	2.475
PRR CI95%:	1.029	to	2.356		PRR CI95%:	0.928	to	2.418
0					1
ROR	1.604				ROR	1.514
CI95%	1.031	to	2.497		CI95%	0.926	to	2.475
PRR	1.557				PRR	1.498
CI95%	1.029	to	2.356		CI95%	0.928	to	2.418
TargetDrugSingleSuspected		Drug_abuse_Narrow				pregabalin		control		Total			Odds Ratio
0		TRUE		Count		44		40		84									95% Confidence Intervals
				% within column		7.843 %		5.038 %		6.199 %			TargetDrugSingleSuspected				Odds Ratio		Lower		Upper		p
		FALSE		Count		517		754		1271			0		Odds ratio		1.604		1.031		2.497
				% within column		92.157 %		94.962 %		93.801 %					Fisher's exact test		1.604		1.005		2.565		0.039
		Total		Count		561		794		1355			1		Odds ratio		1.514		0.926		2.475
				% within column		100.000 %		100.000 %		100.000 %					Fisher's exact test		1.514		0.907		2.584		0.117
1		TRUE		Count		47		25		72			Total		Odds ratio		1.373		0.993		1.9
				% within column		3.230 %		2.157 %		2.754 %					Fisher's exact test		1.373		0.981		1.93		0.06
		FALSE		Count		1408		1134		2542
				% within column		96.770 %		97.843 %		97.246 %
		Total		Count		1455		1159		2614
				% within column		100.000 %		100.000 %		100.000 %
Total		TRUE		Count		91		65		156
				% within column		4.514 %		3.328 %		3.930 %
		FALSE		Count		1925		1888		3813
				% within column		95.486 %		96.672 %		96.070 %
		Total		Count		2016		1953		3969
				% within column		100.000 %		100.000 %		100.000 %

## Sheet: Drug_abuse_Broad
TargetDrugSingleSuspected
	0					1
	Drug_abuse_Broad	Other adverse events	Total			Drug_abuse_Broad	Other adverse events	Total
pregabalin	241	320	561		pregabalin	177	1278	1455
control	247	547	794		control	64	1095	1159
Total	488	867	1355		Total	241	2373	2614
ROR	1.66785				ROR	2.36961
PRR	1.38095				PRR	2.203		3969
0.114678	0.0718052				0.15156	0.140444
0.224769	0.322771				0.297058	0.789818
0.511536	1.19965				0.862725	1.67288
0.286767	1.58964				0.565667	2.9011
1.33211					1.76062
0.736306					1.15978
2.08821					3.18924
ROR CI95%:	1.332	to	2.088		ROR CI95%:	1.761	to	3.189
PRR CI95%:	1.2	to	1.59		PRR CI95%:	1.673	to	2.901
0					1
ROR	1.668				ROR	2.37
CI95%	1.332	to	2.088		CI95%	1.761	to	3.189
PRR	1.381				PRR	2.203
CI95%	1.2	to	1.59		CI95%	1.673	to	2.901
TargetDrugSingleSuspected		Drug_abuse_Broad				pregabalin		control		Total			Odds Ratio
0		TRUE		Count		241		247		488									95% Confidence Intervals
				% within column		42.959 %		31.108 %		36.015 %			TargetDrugSingleSuspected				Odds Ratio		Lower		Upper		p
		FALSE		Count		320		547		867			0		Odds ratio		1.668		1.332		2.088
				% within column		57.041 %		68.892 %		63.985 %					Fisher's exact test		1.667		1.323		2.101		< .001
		Total		Count		561		794		1355			1		Odds ratio		2.37		1.761		3.189
				% within column		100.000 %		100.000 %		100.000 %					Fisher's exact test		2.369		1.749		3.242		< .001
1		TRUE		Count		177		64		241			Total		Odds ratio		1.381		1.174		1.624
				% within column		12.165 %		5.522 %		9.220 %					Fisher's exact test		1.381		1.171		1.63		< .001
		FALSE		Count		1278		1095		2373
				% within column		87.835 %		94.478 %		90.780 %
		Total		Count		1455		1159		2614
				% within column		100.000 %		100.000 %		100.000 %
Total		TRUE		Count		418		311		729
				% within column		20.734 %		15.924 %		18.367 %
		FALSE		Count		1598		1642		3240
				% within column		79.266 %		84.076 %		81.633 %
		Total		Count		2016		1953		3969
				% within column		100.000 %		100.000 %		100.000 %
