# Supplementary material for: Pregabalin dependence, withdrawal, suicidality and psychosis reports: A disproportionality analysis of the Australian adverse events database
Source: Br J Clin Pharmacol. 2025 Sep 26;92(2):545–55. doi: 10.1002/bcp.70279 (PMC12850631; doi:10.1002/bcp.70279)
Supplement: Supplementary file 2 — DATA S2 Supporting information [file BCP-92-545-s001.zip › Online Resource 4/DA by time.xlsx]

## Sheet: Psychosis_psychotic_Narrow
	2020-2024					2015-2019					2010-2014					2005-2009
	Psychosis_psychotic_Narrow	Other adverse events	Total			Psychosis_psychotic_Narrow	Other adverse events	Total			Psychosis_psychotic_Narrow	Other adverse events	Total			Psychosis_psychotic_Narrow	Other adverse events	Total
pregabalin	17	411	428		pregabalin	33	626	659		pregabalin	39	569	608		pregabalin	25	296	321
control	12	415	427		control	20	446	466		control	22	598	620		control	26	414	440
Total	29	826	855		Total	53	1072	1125		Total	61	1167	1228		Total	51	710	761
ROR	1.43045				ROR	1.17556				ROR	1.86308				ROR	1.34485
PRR	1.41336				PRR	1.16677				PRR	1.80772				PRR	1.318			Total	3969
0.383405	0.370781				0.290073	0.276839				0.272993	0.260457				0.290268	0.270321
0.751474	0.345968				0.568544	0.154237				0.535067	0.592064				0.568925	0.276113
0.357992	0.68334				0.161744	0.678164				0.62223	1.08499				0.296286	0.775912
-0.393482	2.92326				-0.4068	2.0074				0.0871629	3.01187				-0.272639	2.23881
0.674703					0.665777					1.09107					0.761368
1.10947					0.730288					1.1573					0.865211
3.03274					2.07568					3.18132					2.37551
ROR CI95%:	0.675	to	3.033		ROR CI95%:	0.666	to	2.076		ROR CI95%:	1.091	to	3.181		ROR CI95%:	0.761	to	2.376
PRR CI95%:	0.683	to	2.923		PRR CI95%:	0.678	to	2.007		PRR CI95%:	1.085	to	3.012		PRR CI95%:	0.776	to	2.239
2020-2024					2015-2019					2010-2014					2005-2009
ROR	1.43				ROR	1.176				ROR	1.863				ROR	1.345
CI95%	0.675	to	3.033		CI95%	0.666	to	2.076		CI95%	1.091	to	3.181		CI95%	0.761	to	2.376
PRR	1.413				PRR	1.167				PRR	1.808				PRR	1.318
CI95%	0.683	to	2.923		CI95%	0.678	to	2.007		CI95%	1.085	to	3.012		CI95%	0.776	to	2.239
Year_cat		Psychosis_psychotic_Narrow				pregabalin		control		Total			Odds Ratio
2020-2024		TRUE		Count		17		12		29									95% Confidence Intervals
				% within column		3.972 %		2.810 %		3.392 %			Year_cat				Odds Ratio		Lower		Upper		p
		FALSE		Count		411		415		826			2020-2024		Odds ratio		1.43		0.675		3.033
				% within column		96.028 %		97.190 %		96.608 %					Fisher's exact test		1.43		0.634		3.326		0.45
		Total		Count		428		427		855			2015-2019		Odds ratio		1.176		0.666		2.076
				% within column		100.000 %		100.000 %		100.000 %					Fisher's exact test		1.175		0.645		2.192		0.669
2015-2019		TRUE		Count		33		20		53			2010-2014		Odds ratio		1.863		1.091		3.181
				% within column		5.008 %		4.292 %		4.711 %					Fisher's exact test		1.862		1.062		3.341		0.025
		FALSE		Count		626		446		1072			2005-2009		Odds ratio		1.345		0.761		2.375
				% within column		94.992 %		95.708 %		95.289 %					Fisher's exact test		1.344		0.729		2.476		0.309
		Total		Count		659		466		1125			Total		Odds ratio		1.403		1.047		1.881
				% within column		100.000 %		100.000 %		100.000 %					Fisher's exact test		1.403		1.037		1.906		0.027
2010-2014		TRUE		Count		39		22		61
				% within column		6.414 %		3.548 %		4.967 %
		FALSE		Count		569		598		1167
				% within column		93.586 %		96.452 %		95.033 %
		Total		Count		608		620		1228
				% within column		100.000 %		100.000 %		100.000 %
2005-2009		TRUE		Count		25		26		51
				% within column		7.788 %		5.909 %		6.702 %
		FALSE		Count		296		414		710
				% within column		92.212 %		94.091 %		93.298 %
		Total		Count		321		440		761
				% within column		100.000 %		100.000 %		100.000 %
Total		TRUE		Count		114		80		194
				% within column		5.655 %		4.096 %		4.888 %
		FALSE		Count		1902		1873		3775
				% within column		94.345 %		95.904 %		95.112 %
		Total		Count		2016		1953		3969
				% within column		100.000 %		100.000 %		100.000 %

## Sheet: Psychosis_psychotic_Broad
	2020-2024					2015-2019					2010-2014					2005-2009
	Psychosis_psychotic_Broad	Other adverse events	Total			Psychosis_psychotic_Broad	Other adverse events	Total			Psychosis_psychotic_Broad	Other adverse events	Total			Psychosis_psychotic_Broad	Other adverse events	Total
pregabalin	31	397	428		pregabalin	52	607	659		pregabalin	62	546	608		pregabalin	42	279	321
control	28	399	427		control	38	428	466		control	40	580	620		control	41	399	440
Total	59	796	855		Total	90	1035	1125		Total	102	1126	1228		Total	83	678	761
ROR	1.11272				ROR	0.964883				ROR	1.64652				ROR	1.46499
PRR	1.10456				PRR	0.967654				PRR	1.58059				PRR	1.40415			Total	3969
0.270181	0.251583				0.222554	0.204654				0.211387	0.194606				0.233003	0.20691
0.529554	0.0994435				0.436207	-0.0328803				0.414319	0.4578				0.456685	0.339431
0.106808	0.674584				-0.035748	0.647911				0.498664	1.07936				0.381847	0.936025
-0.422746	1.80859				-0.471955	1.44519				0.0843446	2.31458				-0.0748381	2.10639
0.655245					0.623782					1.088					0.927894
0.636362					0.400459					0.912984					0.838532
1.88959					1.49251					2.49175					2.31297
ROR CI95%:	0.655	to	1.89		ROR CI95%:	0.624	to	1.493		ROR CI95%:	1.088	to	2.492		ROR CI95%:	0.928	to	2.313
PRR CI95%:	0.675	to	1.809		PRR CI95%:	0.648	to	1.445		PRR CI95%:	1.079	to	2.315		PRR CI95%:	0.936	to	2.106
2020-2024					2015-2019					2010-2014					2005-2009
ROR	1.113				ROR	0.965				ROR	1.647				ROR	1.465
CI95%	0.655	to	1.89		CI95%	0.624	to	1.493		CI95%	1.088	to	2.492		CI95%	0.928	to	2.313
PRR	1.105				PRR	0.968				PRR	1.581				PRR	1.404
CI95%	0.675	to	1.809		CI95%	0.648	to	1.445		CI95%	1.079	to	2.315		CI95%	0.936	to	2.106
Year_cat		Psychosis_psychotic_Broad				pregabalin		control		Total			Odds Ratio
2020-2024		TRUE		Count		31		28		59									95% Confidence Intervals
				% within column		7.243 %		6.557 %		6.901 %			Year_cat				Odds Ratio		Lower		Upper		p
		FALSE		Count		397		399		796			2020-2024		Odds ratio		1.113		0.655		1.89
				% within column		92.757 %		93.443 %		93.099 %					Fisher's exact test		1.113		0.633		1.964		0.788
		Total		Count		428		427		855			2015-2019		Odds ratio		0.965		0.624		1.492
				% within column		100.000 %		100.000 %		100.000 %					Fisher's exact test		0.965		0.611		1.536		0.911
2015-2019		TRUE		Count		52		38		90			2010-2014		Odds ratio		1.647		1.088		2.492
				% within column		7.891 %		8.155 %		8.000 %					Fisher's exact test		1.646		1.068		2.559		0.023
		FALSE		Count		607		428		1035			2005-2009		Odds ratio		1.465		0.928		2.313
				% within column		92.109 %		91.845 %		92.000 %					Fisher's exact test		1.464		0.903		2.376		0.125
		Total		Count		659		466		1125			Total		Odds ratio		1.256		1.002		1.574
				% within column		100.000 %		100.000 %		100.000 %					Fisher's exact test		1.256		0.996		1.586		0.052
2010-2014		TRUE		Count		62		40		102
				% within column		10.197 %		6.452 %		8.306 %
		FALSE		Count		546		580		1126
				% within column		89.803 %		93.548 %		91.694 %
		Total		Count		608		620		1228
				% within column		100.000 %		100.000 %		100.000 %
2005-2009		TRUE		Count		42		41		83
				% within column		13.084 %		9.318 %		10.907 %
		FALSE		Count		279		399		678
				% within column		86.916 %		90.682 %		89.093 %
		Total		Count		321		440		761
				% within column		100.000 %		100.000 %		100.000 %
Total		TRUE		Count		187		147		334
				% within column		9.276 %		7.527 %		8.415 %
		FALSE		Count		1829		1806		3635
				% within column		90.724 %		92.473 %		91.585 %
		Total		Count		2016		1953		3969
				% within column		100.000 %		100.000 %		100.000 %

## Sheet: Suicide_self_injury
	2020-2024					2015-2019					2010-2014					2005-2009
	Suicide_self_injury	Other adverse events	Total			Suicide_self_injury	Other adverse events	Total			Suicide_self_injury	Other adverse events	Total			Suicide_self_injury	Other adverse events	Total
pregabalin	58	370	428		pregabalin	73	586	659		pregabalin	67	541	608		pregabalin	10	311	321
control	43	384	427		control	51	415	466		control	65	555	620		control	28	412	440
Total	101	754	855		Total	124	1001	1125		Total	132	1096	1228		Total	38	723	761
ROR	1.39987				ROR	1.01369				ROR	1.05744				ROR	0.473128
PRR	1.34569				PRR	1.01217				PRR	1.05111				PRR	0.489542			Total	3969
0.214019	0.189259				0.193449	0.172172				0.184283	0.164476				0.375975	0.361007
0.419477	0.296904				0.37916	0.0120959				0.361195	0.0498499				0.73691	-0.714286
0.336382	0.928632				0.0135925	0.722267				0.0558542	0.761456				-0.748389	0.241265
-0.0830945	1.95004				-0.365568	1.41843				-0.30534	1.45096				-1.4853	0.993311
0.920264					0.693803					0.736872					0.226435
0.755859					0.392753					0.417049					-0.0114788
2.12944					1.48105					1.51748					0.988587
ROR CI95%:	0.92	to	2.129		ROR CI95%:	0.694	to	1.481		ROR CI95%:	0.737	to	1.517		ROR CI95%:	0.226	to	0.989
PRR CI95%:	0.929	to	1.95		PRR CI95%:	0.722	to	1.418		PRR CI95%:	0.761	to	1.451		PRR CI95%:	0.241	to	0.993
2020-2024					2015-2019					2010-2014					2005-2009
ROR	1.4				ROR	1.014				ROR	1.057				ROR	0.473
CI95%	0.92	to	2.129		CI95%	0.694	to	1.481		CI95%	0.737	to	1.517		CI95%	0.226	to	0.989
PRR	1.346				PRR	1.012				PRR	1.051				PRR	0.49
CI95%	0.929	to	1.95		CI95%	0.722	to	1.418		CI95%	0.761	to	1.451		CI95%	0.241	to	0.993
Year_cat		Suicide_self_injury				pregabalin		control		Total			Odds Ratio
2020-2024		TRUE		Count		58		43		101									95% Confidence Intervals
				% within column		13.551 %		10.070 %		11.813 %			Year_cat				Odds Ratio		Lower		Upper		p
		FALSE		Count		370		384		754			2020-2024		Odds ratio		1.4		0.92		2.129
				% within column		86.449 %		89.930 %		88.187 %					Fisher's exact test		1.399		0.902		2.184		0.138
		Total		Count		428		427		855			2015-2019		Odds ratio		1.014		0.694		1.481
				% within column		100.000 %		100.000 %		100.000 %					Fisher's exact test		1.014		0.683		1.513		1
2015-2019		TRUE		Count		73		51		124			2010-2014		Odds ratio		1.057		0.737		1.517
				% within column		11.077 %		10.944 %		11.022 %					Fisher's exact test		1.057		0.725		1.544		0.783
		FALSE		Count		586		415		1001			2005-2009		Odds ratio		0.473		0.226		0.989
				% within column		88.923 %		89.056 %		88.978 %					Fisher's exact test		0.474		0.202		1.023		0.044
		Total		Count		659		466		1125			Total		Odds ratio		1.086		0.882		1.338
				% within column		100.000 %		100.000 %		100.000 %					Fisher's exact test		1.086		0.878		1.346		0.458
2010-2014		TRUE		Count		67		65		132
				% within column		11.020 %		10.484 %		10.749 %
		FALSE		Count		541		555		1096
				% within column		88.980 %		89.516 %		89.251 %
		Total		Count		608		620		1228
				% within column		100.000 %		100.000 %		100.000 %
2005-2009		TRUE		Count		10		28		38
				% within column		3.115 %		6.364 %		4.993 %
		FALSE		Count		311		412		723
				% within column		96.885 %		93.636 %		95.007 %
		Total		Count		321		440		761
				% within column		100.000 %		100.000 %		100.000 %
Total		TRUE		Count		208		187		395
				% within column		10.317 %		9.575 %		9.952 %
		FALSE		Count		1808		1766		3574
				% within column		89.683 %		90.425 %		90.048 %
		Total		Count		2016		1953		3969
				% within column		100.000 %		100.000 %		100.000 %

## Sheet: Drug_withdrawal_Narrow
	2020-2024					2015-2019					2010-2014					2005-2009
	Drug_withdrawal_Narrow	Other adverse events	Total			Drug_withdrawal_Narrow	Other adverse events	Total			Drug_withdrawal_Narrow	Other adverse events	Total			Drug_withdrawal_Narrow	Other adverse events	Total
pregabalin	4	424	428		pregabalin	8	651	659		pregabalin	1	607	608		pregabalin	2	319	321
control	3	424	427		control	4	462	466		control	16	604	620		control	1	439	440
Total	7	848	855		Total	12	1113	1125		Total	17	1211	1228		Total	3	758	761
ROR	1.33333				ROR	1.41935				ROR	0.0621911				ROR	2.75235
PRR	1.33022				PRR	1.41426				PRR	0.0637336				PRR	2.74143			Total	3969
0.766844	0.760694				0.615387	0.609374				1.03238	1.0292				1.22695	1.22254
1.50301	0.285343				1.20616	0.346609				2.02346	-2.75304				2.40483	1.00848
0.287682	0.299507				0.350202	0.428372				-2.77754	0.00847812				1.01246	0.249648
-1.21533	5.90797				-0.855955	4.66917				-4.801	0.479112				-1.39237	30.1042
0.296611					0.424877					0.0082215					0.248485
1.7907					1.55636					-0.754084					3.41728
5.99363					4.74153					0.470442					30.4865
ROR CI95%:	0.297	to	5.994		ROR CI95%:	0.425	to	4.742		ROR CI95%:	0.008	to	0.47		ROR CI95%:	0.248	to	30.486
PRR CI95%:	0.3	to	5.908		PRR CI95%:	0.428	to	4.669		PRR CI95%:	0.008	to	0.479		PRR CI95%:	0.25	to	30.104
2020-2024					2015-2019					2010-2014					2005-2009
ROR	1.333				ROR	1.419				ROR	0.062				ROR	2.752
CI95%	0.297	to	5.994		CI95%	0.425	to	4.742		CI95%	0.008	to	0.47		CI95%	0.248	to	30.486
PRR	1.33				PRR	1.414				PRR	0.064				PRR	2.741
CI95%	0.3	to	5.908		CI95%	0.428	to	4.669		CI95%	0.008	to	0.479		CI95%	0.25	to	30.104
Year_cat		Drug_withdrawal_Narrow				pregabalin		control		Total			Odds Ratio
2020-2024		TRUE		Count		4		3		7									95% Confidence Intervals
				% within column		0.935 %		0.703 %		0.819 %			Year_cat				Odds Ratio		Lower		Upper		p
		FALSE		Count		424		424		848			2020-2024		Odds ratio		1.333		0.297		5.993
				% within column		99.065 %		99.297 %		99.181 %					Fisher's exact test		1.333		0.224		9.152		1
		Total		Count		428		427		855			2015-2019		Odds ratio		1.419		0.425		4.741
				% within column		100.000 %		100.000 %		100.000 %					Fisher's exact test		1.419		0.377		6.478		0.77
2015-2019		TRUE		Count		8		4		12			2010-2014		Odds ratio		0.062		0.008		0.47
				% within column		1.214 %		0.858 %		1.067 %					Fisher's exact test		0.062		0.001		0.403		< .001
		FALSE		Count		651		462		1113			2005-2009		Odds ratio		2.752		0.248		30.485
				% within column		98.786 %		99.142 %		98.933 %					Fisher's exact test		2.749		0.143		162.586		0.576
		Total		Count		659		466		1125			Total		Odds ratio		0.603		0.315		1.152
				% within column		100.000 %		100.000 %		100.000 %					Fisher's exact test		0.603		0.293		1.201		0.147
2010-2014		TRUE		Count		1		16		17
				% within column		0.164 %		2.581 %		1.384 %
		FALSE		Count		607		604		1211
				% within column		99.836 %		97.419 %		98.616 %
		Total		Count		608		620		1228
				% within column		100.000 %		100.000 %		100.000 %
2005-2009		TRUE		Count		2		1		3
				% within column		0.623 %		0.227 %		0.394 %
		FALSE		Count		319		439		758
				% within column		99.377 %		99.773 %		99.606 %
		Total		Count		321		440		761
				% within column		100.000 %		100.000 %		100.000 %
Total		TRUE		Count		15		24		39
				% within column		0.744 %		1.229 %		0.983 %
		FALSE		Count		2001		1929		3930
				% within column		99.256 %		98.771 %		99.017 %
		Total		Count		2016		1953		3969
				% within column		100.000 %		100.000 %		100.000 %

## Sheet: Drug_withdrawal_Broad
	2020-2024					2015-2019					2010-2014					2005-2009
	Drug_withdrawal_Broad	Other adverse events	Total			Drug_withdrawal_Broad	Other adverse events	Total			Drug_withdrawal_Broad	Other adverse events	Total			Drug_withdrawal_Broad	Other adverse events	Total
pregabalin	10	418	428		pregabalin	17	642	659		pregabalin	11	597	608		pregabalin	6	315	321
control	12	415	427		control	32	434	466		control	39	581	620		control	7	433	440
Total	22	833	855		Total	49	1076	1125		Total	50	1178	1228		Total	13	748	761
ROR	0.827352				ROR	0.359132				ROR	0.274492				ROR	1.17823
PRR	0.831386				PRR	0.375664				PRR	0.287618				PRR	1.1749			Total	3969
0.433746	0.422676				0.306489	0.293956				0.346333	0.336589				0.561256	0.551485
0.850142	-0.184661				0.600718	-0.97906				0.678812	-1.24612				1.10006	0.161183
-0.189524	0.36309				-1.02407	0.211144				-1.29283	0.148698				0.164014	0.398628
-1.03967	1.90367				-1.62478	0.668375				-1.97164	0.556323				-0.936047	3.46286
0.353573					0.196954					0.139228					0.392175
0.660617					-0.423349					-0.614021					1.26408
1.93599					0.65485					0.541171					3.53982
ROR CI95%:	0.354	to	1.936		ROR CI95%:	0.197	to	0.655		ROR CI95%:	0.139	to	0.541		ROR CI95%:	0.392	to	3.54
PRR CI95%:	0.363	to	1.904		PRR CI95%:	0.211	to	0.668		PRR CI95%:	0.149	to	0.556		PRR CI95%:	0.399	to	3.463
2020-2024					2015-2019					2010-2014					2005-2009
ROR	0.827				ROR	0.359				ROR	0.274				ROR	1.178
CI95%	0.354	to	1.936		CI95%	0.197	to	0.655		CI95%	0.139	to	0.541		CI95%	0.392	to	3.54
PRR	0.831				PRR	0.376				PRR	0.288				PRR	1.175
CI95%	0.363	to	1.904		CI95%	0.211	to	0.668		CI95%	0.149	to	0.556		CI95%	0.399	to	3.463
Year_cat		Drug_withdrawal_Broad				pregabalin		control		Total			Odds Ratio
2020-2024		TRUE		Count		10		12		22									95% Confidence Intervals
				% within column		2.336 %		2.810 %		2.573 %			Year_cat				Odds Ratio		Lower		Upper		p
		FALSE		Count		418		415		833			2020-2024		Odds ratio		0.827		0.354		1.936
				% within column		97.664 %		97.190 %		97.427 %					Fisher's exact test		0.828		0.316		2.116		0.673
		Total		Count		428		427		855			2015-2019		Odds ratio		0.359		0.197		0.655
				% within column		100.000 %		100.000 %		100.000 %					Fisher's exact test		0.359		0.185		0.677		< .001
2015-2019		TRUE		Count		17		32		49			2010-2014		Odds ratio		0.274		0.139		0.541
				% within column		2.580 %		6.867 %		4.356 %					Fisher's exact test		0.275		0.126		0.554		< .001
		FALSE		Count		642		434		1076			2005-2009		Odds ratio		1.178		0.392		3.54
				% within column		97.420 %		93.133 %		95.644 %					Fisher's exact test		1.178		0.324		4.138		0.784
		Total		Count		659		466		1125			Total		Odds ratio		0.462		0.32		0.666
				% within column		100.000 %		100.000 %		100.000 %					Fisher's exact test		0.462		0.313		0.674		< .001
2010-2014		TRUE		Count		11		39		50
				% within column		1.809 %		6.290 %		4.072 %
		FALSE		Count		597		581		1178
				% within column		98.191 %		93.710 %		95.928 %
		Total		Count		608		620		1228
				% within column		100.000 %		100.000 %		100.000 %
2005-2009		TRUE		Count		6		7		13
				% within column		1.869 %		1.591 %		1.708 %
		FALSE		Count		315		433		748
				% within column		98.131 %		98.409 %		98.292 %
		Total		Count		321		440		761
				% within column		100.000 %		100.000 %		100.000 %
Total		TRUE		Count		44		90		134
				% within column		2.183 %		4.608 %		3.376 %
		FALSE		Count		1972		1863		3835
				% within column		97.817 %		95.392 %		96.624 %
		Total		Count		2016		1953		3969
				% within column		100.000 %		100.000 %		100.000 %

## Sheet: Drug_abuse_Narrow
	2020-2024					2015-2019					2010-2014					2005-2009
	Drug_abuse_Narrow	Other adverse events	Total			Drug_abuse_Narrow	Other adverse events	Total			Drug_abuse_Narrow	Other adverse events	Total			Drug_abuse_Narrow	Other adverse events	Total
pregabalin	43	385	428		pregabalin	36	623	659		pregabalin	12	596	608		pregabalin	0	321	321
control	27	400	427		control	23	443	466		control	15	605	620		control	0	440	440
Total	70	785	855		Total	59	1066	1125		Total	27	1201	1228		Total	0	761	761
ROR	1.65464				ROR	1.11299				ROR	0.812081				ROR	#DIV/0!
PRR	1.58887				PRR	1.10682				PRR	0.815789				PRR	#DIV/0!			Total	3969
0.255715	0.235827				0.274078	0.259986				0.391575	0.38307				#DIV/0!	#DIV/0!
0.501202	0.463024				0.537192	0.101487				0.767486	-0.203599				#DIV/0!	#DIV/0!
0.503584	1.0008				0.107048	0.664922				-0.208156	0.385037				#DIV/0!	#DIV/0!
0.00238271	2.52249				-0.430144	1.84238				-0.975642	1.72844				#DIV/0!	#DIV/0!
1.00239					0.650415					0.37695					#DIV/0!
1.00479					0.64424					0.559331					#DIV/0!
2.73132					1.90454					1.7495					#DIV/0!
ROR CI95%:	1.002	to	2.731		ROR CI95%:	0.65	to	1.905		ROR CI95%:	0.377	to	1.75		ROR CI95%:	#DIV/0!	to	#DIV/0!
PRR CI95%:	1.001	to	2.522		PRR CI95%:	0.665	to	1.842		PRR CI95%:	0.385	to	1.728		PRR CI95%:	#DIV/0!	to	#DIV/0!
2020-2024					2015-2019					2010-2014					2005-2009
ROR	1.655				ROR	1.113				ROR	0.812				ROR	#DIV/0!
CI95%	1.002	to	2.731		CI95%	0.65	to	1.905		CI95%	0.377	to	1.75		CI95%	#DIV/0!	to	#DIV/0!
PRR	1.589				PRR	1.107				PRR	0.816				PRR	#DIV/0!
CI95%	1.001	to	2.522		CI95%	0.665	to	1.842		CI95%	0.385	to	1.728		CI95%	#DIV/0!	to	#DIV/0!
Year_cat		Drug_abuse_Narrow				pregabalin		control		Total			Odds Ratio
2020-2024		TRUE		Count		43		27		70									95% Confidence Intervals
				% within column		10.047 %		6.323 %		8.187 %			Year_cat				Odds Ratio		Lower		Upper		p
		FALSE		Count		385		400		785			2020-2024		Odds ratio		1.655		1.002		2.731
				% within column		89.953 %		93.677 %		91.813 %					Fisher's exact test		1.654		0.977		2.843		0.061
		Total		Count		428		427		855			2015-2019		Odds ratio		1.113		0.65		1.905
				% within column		100.000 %		100.000 %		100.000 %					Fisher's exact test		1.113		0.632		1.997		0.786
2015-2019		TRUE		Count		36		23		59			2010-2014		Odds ratio		0.812		0.377		1.749
				% within column		5.463 %		4.936 %		5.244 %					Fisher's exact test		0.812		0.344		1.876		0.698
		FALSE		Count		623		443		1066			2005-2009		Odds ratio		1.37		0.027		69.233
				% within column		94.537 %		95.064 %		94.756 %					Fisher's exact test		0		0		∞		1
		Total		Count		659		466		1125			Total		Odds ratio		1.373		0.993		1.9
				% within column		100.000 %		100.000 %		100.000 %					Fisher's exact test		1.373		0.981		1.93		0.06
2010-2014		TRUE		Count		12		15		27
				% within column		1.974 %		2.419 %		2.199 %
		FALSE		Count		596		605		1201
				% within column		98.026 %		97.581 %		97.801 %
		Total		Count		608		620		1228
				% within column		100.000 %		100.000 %		100.000 %
2005-2009		TRUE		Count		0		0		0
				% within column		0.000 %		0.000 %		0.000 %
		FALSE		Count		321		440		761
				% within column		100.000 %		100.000 %		100.000 %
		Total		Count		321		440		761
				% within column		100.000 %		100.000 %		100.000 %
Total		TRUE		Count		91		65		156
				% within column		4.514 %		3.328 %		3.930 %
		FALSE		Count		1925		1888		3813
				% within column		95.486 %		96.672 %		96.070 %
		Total		Count		2016		1953		3969
				% within column		100.000 %		100.000 %		100.000 %

## Sheet: Drug_abuse_Broad
	2020-2024					2015-2019					2010-2014					2005-2009
	Drug_abuse_Broad	Other adverse events	Total			Drug_abuse_Broad	Other adverse events	Total			Drug_abuse_Broad	Other adverse events	Total			Drug_abuse_Broad	Other adverse events	Total
pregabalin	209	219	428		pregabalin	185	474	659		pregabalin	24	584	608		pregabalin	0	321	321
control	155	272	427		control	98	368	466		control	52	568	620		control	6	434	440
Total	364	491	855		Total	283	842	1125		Total	76	1152	1228		Total	6	755	761
ROR	1.67471				ROR	1.4656				ROR	0.448894				ROR	0
PRR	1.34524				PRR	1.33489				PRR	0.470648				PRR	0			Total	3969
0.139567	0.0809811				0.142957	0.109298				0.253713	0.240083				#DIV/0!	#DIV/0!
0.273552	0.29657				0.280195	0.28885				0.497278	-0.753645				#DIV/0!	#NUM!
0.515639	1.1478				0.382264	1.07748				-0.800969	0.293991				#NUM!	#NUM!
0.242088	1.57664				0.102069	1.6538				-1.29825	0.753457				#NUM!	#NUM!
1.27391					1.10746					0.27301					#NUM!
0.789191					0.662459					-0.303692					#NUM!
2.20161					1.93956					0.738088					#NUM!
ROR CI95%:	1.274	to	2.202		ROR CI95%:	1.107	to	1.94		ROR CI95%:	0.273	to	0.738		ROR CI95%:	#NUM!	to	#NUM!
PRR CI95%:	1.148	to	1.577		PRR CI95%:	1.077	to	1.654		PRR CI95%:	0.294	to	0.753		PRR CI95%:	#NUM!	to	#NUM!
2020-2024					2015-2019					2010-2014					2005-2009
ROR	1.675				ROR	1.466				ROR	0.449				ROR	0
CI95%	1.274	to	2.202		CI95%	1.107	to	1.94		CI95%	0.273	to	0.738		CI95%	#NUM!	to	#NUM!
PRR	1.345				PRR	1.335				PRR	0.471				PRR	0
CI95%	1.148	to	1.577		CI95%	1.077	to	1.654		CI95%	0.294	to	0.753		CI95%	#NUM!	to	#NUM!
Year_cat		Drug_abuse_Broad				pregabalin		control		Total			Odds Ratio
2020-2024		TRUE		Count		209		155		364									95% Confidence Intervals
				% within column		48.832 %		36.300 %		42.573 %			Year_cat				Odds Ratio		Lower		Upper		p
		FALSE		Count		219		272		491			2020-2024		Odds ratio		1.675		1.274		2.202
				% within column		51.168 %		63.700 %		57.427 %					Fisher's exact test		1.674		1.262		2.223		< .001
		Total		Count		428		427		855			2015-2019		Odds ratio		1.466		1.107		1.94
				% within column		100.000 %		100.000 %		100.000 %					Fisher's exact test		1.465		1.098		1.962		0.008
2015-2019		TRUE		Count		185		98		283			2010-2014		Odds ratio		0.449		0.273		0.738
				% within column		28.073 %		21.030 %		25.156 %					Fisher's exact test		0.449		0.261		0.753		0.001
		FALSE		Count		474		368		842			2005-2009		Odds ratio		0.104		0.006		1.852
				% within column		71.927 %		78.970 %		74.844 %					Fisher's exact test		0		0		1.158		0.042
		Total		Count		659		466		1125			Total		Odds ratio		1.381		1.174		1.624
				% within column		100.000 %		100.000 %		100.000 %					Fisher's exact test		1.381		1.171		1.63		< .001
2010-2014		TRUE		Count		24		52		76
				% within column		3.947 %		8.387 %		6.189 %
		FALSE		Count		584		568		1152
				% within column		96.053 %		91.613 %		93.811 %
		Total		Count		608		620		1228
				% within column		100.000 %		100.000 %		100.000 %
2005-2009		TRUE		Count		0		6		6
				% within column		0.000 %		1.364 %		0.788 %
		FALSE		Count		321		434		755
				% within column		100.000 %		98.636 %		99.212 %
		Total		Count		321		440		761
				% within column		100.000 %		100.000 %		100.000 %
Total		TRUE		Count		418		311		729
				% within column		20.734 %		15.924 %		18.367 %
		FALSE		Count		1598		1642		3240
				% within column		79.266 %		84.076 %		81.633 %
		Total		Count		2016		1953		3969
				% within column		100.000 %		100.000 %		100.000 %
