# Supplementary material for: Pregabalin dependence, withdrawal, suicidality and psychosis reports: A disproportionality analysis of the Australian adverse events database
Source: Br J Clin Pharmacol. 2025 Sep 26;92(2):545–55. doi: 10.1002/bcp.70279 (PMC12850631; doi:10.1002/bcp.70279)
Supplement: Supplementary file 2 — DATA S2 Supporting information [file BCP-92-545-s001.zip › Online Resource 4/DA per ADR.xlsx]

## Sheet: Psychosis_psychotic_Narrow
	Psychosis_psychotic_Narrow	Other adverse events	Total			Psychosis_psychotic_Narrow	Other adverse events	Total			Psychosis_psychotic_Narrow	Other adverse events	Total			Psychosis_psychotic_Narrow	Other adverse events	Total
Pregabalin	114	1902	2016		Pregabalin	114	1902	2016		Pregabalin	114	1902	2016		Pregabalin	114	1902	2016
Control drugs	80	1873	1953		Duloxetine	31	977	1008		Gabapentin	20	406	426		Amitriptyline	32	541	573
Total	194	3775	3969		Total	145	2879	3024		Total	134	2308	2442		Total	146	2443	2589
ROR	1.40327				ROR	1.88898				ROR	1.21672				ROR	1.01331
PRR	1.38047				PRR	1.83871				PRR	1.20446				PRR	1.01256
0.149438	0.142351				0.206348	0.198851				0.248517	0.236492				0.205903	0.194373
0.292898	0.322423				0.404441	0.609064				0.487094	0.186035				0.40357	0.0124776
0.338807	1.04437				0.636037	1.24522				0.196158	0.757684				0.0132206	0.691776
0.0459096	1.82473				0.231596	2.71506				-0.290935	1.9147				-0.39035	1.48208
1.04698					1.26061					0.747564					0.67682
0.631705					1.04048					0.683252					0.416791
1.88081					2.83057					1.98031					1.51709
ROR CI95%:	1.047	to	1.881		ROR CI95%:	1.261	to	2.831		ROR CI95%:	0.748	to	1.98		ROR CI95%:	0.677	to	1.517
PRR CI95%:	1.044	to	1.825		PRR CI95%:	1.245	to	2.715		PRR CI95%:	0.758	to	1.915		PRR CI95%:	0.692	to	1.482
ROR	1.403				ROR	1.889				ROR	1.217				ROR	1.013
CI95%	1.047	to	1.881		CI95%	1.261	to	2.831		CI95%	0.748	to	1.98		CI95%	0.677	to	1.517
PRR	1.38				PRR	1.839				PRR	1.204				PRR	1.013
CI95%	1.044	to	1.825		CI95%	1.245	to	2.715		CI95%	0.758	to	1.915		CI95%	0.692	to	1.482

## Sheet: Psychosis_psychotic_Broad
	Psychosis_psychotic_Broad	Other adverse events	Total			Psychosis_psychotic_Broad	Other adverse events	Total			Psychosis_psychotic_Broad	Other adverse events	Total			Psychosis_psychotic_Broad	Other adverse events	Total
Pregabalin	187	1829	2016		Pregabalin	187	1829	2016		Pregabalin	187	1829	2016		Pregabalin	187	1829	2016
Control drugs	147	1806	1953		Duloxetine	61	947	1008		Gabapentin	38	388	426		Amitriptyline	53	520	573
Total	334	3635	3969		Total	248	2776	3024		Total	225	2217	2442		Total	240	2349	2589
ROR	1.25611				ROR	1.58726				ROR	1.04394				ROR	1.00313
PRR	1.23236				PRR	1.53279				PRR	1.03987				PRR	1.00284
0.115112	0.105557				0.152787	0.142313				0.186514	0.169764				0.163356	0.148237
0.22562	0.208927				0.299462	0.427088				0.365567	0.0390912				0.320179	0.00283179
0.228021	1.00204				0.462009	1.15969				0.0430031	0.74554				0.00312087	0.749977
0.00240161	1.51561				0.162547	2.02591				-0.322564	1.45039				-0.317058	1.34095
1.0024					1.1765					0.724289					0.728289
0.453641					0.761471					0.40857					0.3233
1.57403					2.14142					1.50467					1.38168
ROR CI95%:	1.002	to	1.574		ROR CI95%:	1.177	to	2.141		ROR CI95%:	0.724	to	1.505		ROR CI95%:	0.728	to	1.382
PRR CI95%:	1.002	to	1.516		PRR CI95%:	1.16	to	2.026		PRR CI95%:	0.746	to	1.45		PRR CI95%:	0.75	to	1.341
ROR	1.256				ROR	1.587				ROR	1.044				ROR	1.003
CI95%	1.002	to	1.574		CI95%	1.177	to	2.141		CI95%	0.724	to	1.505		CI95%	0.728	to	1.382
PRR	1.232				PRR	1.533				PRR	1.04				PRR	1.003
CI95%	1.002	to	1.516		CI95%	1.16	to	2.026		CI95%	0.746	to	1.45		CI95%	0.75	to	1.341

## Sheet: Suicide_self_injury
	Suicide_self_injury	Other adverse events	Total			Suicide_self_injury	Other adverse events	Total			Suicide_self_injury	Other adverse events	Total			Suicide_self_injury	Other adverse events	Total
Pregabalin	208	1808	2016		Pregabalin	208	1808	2016		Pregabalin	208	1808	2016		Pregabalin	208	1808	2016
Control drugs	187	1766	1953		Duloxetine	124	884	1008		Gabapentin	26	400	426		Amitriptyline	45	528	573
Total	395	3574	3969		Total	332	2692	3024		Total	234	2208	2442		Total	253	2336	2589
ROR	1.08646				ROR	0.820154				ROR	1.76991				ROR	1.34985
PRR	1.07754				PRR	0.83871				PRR	1.69048				PRR	1.31376
0.106182	0.0956411				0.12065	0.106696				0.215226	0.201062				0.171689	0.157444
0.208117	0.0746808				0.236475	-0.175891				0.421843	0.52501				0.33651	0.272891
0.0829253	0.893351				-0.198263	0.68044				0.57093	1.13989				0.299995	0.96493
-0.125192	1.29971				-0.434738	1.03379				0.149086	2.50701				-0.0365142	1.78869
0.882328					0.647434					1.16077					0.964144
0.291042					0.0382119					0.992773					0.636505
1.33782					1.03895					2.69871					1.88986
ROR CI95%:	0.882	to	1.338		ROR CI95%:	0.647	to	1.039		ROR CI95%:	1.161	to	2.699		ROR CI95%:	0.964	to	1.89
PRR CI95%:	0.893	to	1.3		PRR CI95%:	0.68	to	1.034		PRR CI95%:	1.14	to	2.507		PRR CI95%:	0.965	to	1.789
ROR	1.086				ROR	0.82				ROR	1.77				ROR	1.35
CI95%	0.882	to	1.338		CI95%	0.647	to	1.039		CI95%	1.161	to	2.699		CI95%	0.964	to	1.89
PRR	1.078				PRR	0.839				PRR	1.69				PRR	1.314
CI95%	0.893	to	1.3		CI95%	0.68	to	1.034		CI95%	1.14	to	2.507		CI95%	0.965	to	1.789

## Sheet: Drug_withdrawal_Narrow
	Drug_withdrawal_Narrow	Other adverse events	Total			Drug_withdrawal_Narrow	Other adverse events	Total			Drug_withdrawal_Narrow	Other adverse events	Total			Drug_withdrawal_Narrow	Other adverse events	Total
Pregabalin	15	2001	2016		Pregabalin	15	2001	2016		Pregabalin	15	2001	2016		Pregabalin	15	2001	2016
Control drugs	24	1929	1953		Duloxetine	22	986	1008		Gabapentin	1	425	426		Amitriptyline	1	572	573
Total	39	3930	3969		Total	37	2987	3024		Total	16	2426	2442		Total	16	2573	2589
ROR	0.602511				ROR	0.335968				ROR	3.18591				ROR	4.28786
PRR	0.605469				PRR	0.340909				PRR	3.16964				PRR	4.26339
0.330683	0.327605				0.337098	0.332616				1.03418	1.03142				1.03388	1.03171
0.648139	-0.501752				0.660712	-1.07614				2.02698	1.15362				2.02641	1.45007
-0.506649	0.318587				-1.09074	0.177628				1.15874	0.419807				1.45579	0.564347
-1.15479	1.15068				-1.75145	0.654285				-0.868247	23.9316				-0.570624	32.2081
0.315124					0.173522					0.419686					0.565172
0.14149					-0.430026					3.18572					3.4822
1.15199					0.650492					24.1847					32.5312
ROR CI95%:	0.315	to	1.152		ROR CI95%:	0.174	to	0.65		ROR CI95%:	0.42	to	24.185		ROR CI95%:	0.565	to	32.531
PRR CI95%:	0.319	to	1.151		PRR CI95%:	0.178	to	0.654		PRR CI95%:	0.42	to	23.932		PRR CI95%:	0.564	to	32.208
ROR	0.603				ROR	0.336				ROR	3.186				ROR	4.288
CI95%	0.315	to	1.152		CI95%	0.174	to	0.65		CI95%	0.42	to	24.185		CI95%	0.565	to	32.531
PRR	0.605				PRR	0.341				PRR	3.17				PRR	4.263
CI95%	0.319	to	1.151		CI95%	0.178	to	0.654		CI95%	0.42	to	23.932		CI95%	0.564	to	32.208

## Sheet: Drug_withdrawal_Broad
	Drug_withdrawal_Broad	Other adverse events	Total			Drug_withdrawal_Broad	Other adverse events	Total			Drug_withdrawal_Broad	Other adverse events	Total			Drug_withdrawal_Broad	Other adverse events	Total
Pregabalin	44	1972	2016		Pregabalin	44	1972	2016		Pregabalin	44	1972	2016		Pregabalin	44	1972	2016
Control drugs	90	1863	1953		Duloxetine	76	932	1008		Gabapentin	7	419	426		Amitriptyline	7	566	573
Total	134	3835	3969		Total	120	2904	3024		Total	51	2391	2442		Total	51	2538	2589
ROR	0.461866				ROR	0.27362				ROR	1.33555				ROR	1.80411
PRR	0.473611				PRR	0.289474				PRR	1.32823				PRR	1.78656
0.186768	0.181191				0.193559	0.185464				0.410461	0.403412				0.409705	0.404157
0.366065	-0.747369				0.379376	-1.23969				0.804503	0.283848				0.803022	0.580295
-0.77248	0.332039				-1.29601	0.201251				0.289347	0.602397				0.59007	0.809083
-1.13855	0.675546				-1.67539	0.41637				-0.515156	2.92863				-0.212952	3.94498
0.320285					0.187235					0.597407					0.808195
-0.406415					-0.916638					1.09385					1.39309
0.666034					0.399861					2.98575					4.02728
ROR CI95%:	0.32	to	0.666		ROR CI95%:	0.187	to	0.4		ROR CI95%:	0.597	to	2.986		ROR CI95%:	0.808	to	4.027
PRR CI95%:	0.332	to	0.676		PRR CI95%:	0.201	to	0.416		PRR CI95%:	0.602	to	2.929		PRR CI95%:	0.809	to	3.945
ROR	0.462				ROR	0.274				ROR	1.336				ROR	1.804
CI95%	0.32	to	0.666		CI95%	0.187	to	0.4		CI95%	0.597	to	2.986		CI95%	0.808	to	4.027
PRR	0.474				PRR	0.289				PRR	1.328				PRR	1.787
CI95%	0.332	to	0.676		CI95%	0.201	to	0.416		CI95%	0.602	to	2.929		CI95%	0.809	to	3.945

## Sheet: Drug_abuse_Narrow
	Drug_abuse_Narrow	Other adverse events	Total			Drug_abuse_Narrow	Other adverse events	Total			Drug_abuse_Narrow	Other adverse events	Total			Drug_abuse_Narrow	Other adverse events	Total
Pregabalin	91	1925	2016		Pregabalin	91	1925	2016		Pregabalin	91	1925	2016		Pregabalin	91	1925	2016
Control drugs	65	1888	1953		Duloxetine	27	981	1008		Gabapentin	15	411	426		Amitriptyline	29	544	573
Total	156	3813	3969		Total	118	2906	3024		Total	106	2336	2442		Total	120	2469	2589
ROR	1.37309				ROR	1.71758				ROR	1.29527				ROR	0.886771
PRR	1.35625				PRR	1.68519				PRR	1.28194				PRR	0.891882
0.165598	0.159266				0.222632	0.215727				0.283916	0.273518				0.2187	0.20792
0.324572	0.304724				0.436358	0.521875				0.556475	0.248378				0.428651	-0.114421
0.317064	0.99259				0.540914	1.10412				0.258721	0.749973				-0.120168	0.593366
-0.00750816	1.85315				0.104556	2.57204				-0.297754	2.19125				-0.548819	1.34058
0.99252					1.11022					0.742484					0.577631
0.641637					0.977272					0.815196					0.308483
1.89959					2.6572					2.25962					1.36136
ROR CI95%:	0.993	to	1.9		ROR CI95%:	1.11	to	2.657		ROR CI95%:	0.742	to	2.26		ROR CI95%:	0.578	to	1.361
PRR CI95%:	0.993	to	1.853		PRR CI95%:	1.104	to	2.572		PRR CI95%:	0.75	to	2.191		PRR CI95%:	0.593	to	1.341
ROR	1.373				ROR	1.718				ROR	1.295				ROR	0.887
CI95%	0.993	to	1.9		CI95%	1.11	to	2.657		CI95%	0.742	to	2.26		CI95%	0.578	to	1.361
PRR	1.356				PRR	1.685				PRR	1.282				PRR	0.892
CI95%	0.993	to	1.853		CI95%	1.104	to	2.572		CI95%	0.75	to	2.191		CI95%	0.593	to	1.341

## Sheet: Drug_abuse_Broad
	Drug_abuse_Broad	Other adverse events	Total			Drug_abuse_Broad	Other adverse events	Total			Drug_abuse_Broad	Other adverse events	Total			Drug_abuse_Broad	Other adverse events	Total
Pregabalin	418	1598	2016		Pregabalin	418	1598	2016		Pregabalin	418	1598	2016		Pregabalin	418	1598	2016
Control drugs	311	1642	1953		Duloxetine	126	882	1008		Gabapentin	35	391	426		Amitriptyline	167	406	573
Total	729	3240	3969		Total	544	2480	3024		Total	453	1989	2442		Total	585	2004	2589
ROR	1.38106				ROR	1.83104				ROR	2.92219				ROR	0.63593
PRR	1.30205				PRR	1.65873				PRR	2.52364				PRR	0.711416
0.0827199	0.0678212				0.109947	0.0940253				0.184789	0.167691				0.107094	0.0783526
0.162131	0.26394				0.215497	0.506052				0.362187	0.925702				0.209905	-0.340497
0.322851	1.13998				0.604883	1.37956				1.07233	1.81671				-0.452667	0.610139
0.16072	1.48716				0.389387	1.9944				0.710146	3.50565				-0.662572	0.829505
1.17436					1.47608					2.03429					0.515524
0.484982					0.82038					1.43452					-0.242762
1.62415					2.27136					4.19763					0.784458
ROR CI95%:	1.174	to	1.624		ROR CI95%:	1.476	to	2.271		ROR CI95%:	2.034	to	4.198		ROR CI95%:	0.516	to	0.784
PRR CI95%:	1.14	to	1.487		PRR CI95%:	1.38	to	1.994		PRR CI95%:	1.817	to	3.506		PRR CI95%:	0.61	to	0.83
ROR	1.381				ROR	1.831				ROR	2.922				ROR	0.636
CI95%	1.174	to	1.624		CI95%	1.476	to	2.271		CI95%	2.034	to	4.198		CI95%	0.516	to	0.784
PRR	1.302				PRR	1.659				PRR	2.524				PRR	0.711
CI95%	1.14	to	1.487		CI95%	1.38	to	1.994		CI95%	1.817	to	3.506		CI95%	0.61	to	0.83
